# Supplementary material for: A universal transcriptomic signature of age reveals the temporal scaling of Caenorhabditis elegans aging trajectories
Source: Sci Rep. 2019 May 14;9:7368. doi: 10.1038/s41598-019-43075-z (PMC6517414; doi:10.1038/s41598-019-43075-z)
Supplement: Supplementary file 1 — Dataset 1 [file 41598_2019_43075_MOESM1_ESM.xlsx]

## Sheet: robert_anno_all
Sample ID	Sample Description	Age, days	Mean LS, days
Reis-06282016-11_S9	che-3 RNAi	1	24.5
Reis-06282016-3_S3	che-3 RNAi	1	24.5
Reis-08032016-15_S23	che-3 RNAi	20	24.5
Reis-08032016-7_S17	che-3 RNAi	20	24.5
Reis-06282016-12_S10	cyc-1 RNAi	1	22
Reis-06282016-4_S4	cyc-1 RNAi	1	22
Reis-08032016-16_S24	cyc-1 RNAi	20	22
Reis-06282016-8_S6	cyc-1 RNAi	22	22
Reis-06282016-10_S8	daf-4 RNAi	1	25
Reis-06282016-2_S2	daf-4 RNAi	1	25
Reis-06282016-14_S11	daf-4 RNAi	22	25
Reis-06282016-6_S5	daf-4 RNAi	22	25
HS382_Sample_18_GTGAAA	DR1694 (daf-2, daf-12)	1	43
HS382_Sample_19_GTGGCC	DR1694 (daf-2, daf-12)	1	43
HS382_Sample_20_GTTTCG	DR1694 (daf-2, daf-12)	10	43
HS382_Sample_21_CGTACG	DR1694 (daf-2, daf-12)	20	43
HS382_Sample_22_GAGTGG	DR1694 (daf-2, daf-12)	20	43
HS382_Sample_23_ACTGAT	DR1694 (daf-2, daf-12)	30	43
HS382_Sample_24_ATTCCT	DR1694 (daf-2, daf-12)	30	43
Reis-08032016-1_S12	N2 (WT)	1	17
Reis-08032016-9_S18	N2 (WT)	1	17
N2day1_ATCACG	N2 (WT)	1	17
HS382_Sample_1_ATCACG	N2 (WT)	1	17
N2day4_CGATGT	N2 (WT)	4	17
N2day8_TTAGGC	N2 (WT)	8	17
HS382_Sample_2_CGATGT	N2 (WT)	8	17
Reis-08032016-10_S19	N2 (WT)	10	17
Reis-08032016-2_S13	N2 (WT)	10	17
N2day12_TGACCA	N2 (WT)	12	17
HS382_Sample_3_TTAGGC	N2 (WT)	12	17
Reis-08032016-11_S20	N2 (WT)	17	17
Reis-08032016-3_S14	N2 (WT)	17	17
HS382_Sample_4_TGACCA	N2 (WT)	17	17
HS382_Sample_5_ACAGTG	N2 (WT)	17	17
HS382_Sample_6_GCCAAT	N2 (WT)	20	17
HS382_Sample_7_CAGATC	N2 (WT)	20	17
Reis-06282016-1_S1	N2, FV	1	18.5
Reis-06282016-9_S7	N2, FV	1	18.5
Reis-08032016-12_S21	N2, FV	10	18.5
Reis-08032016-4_S15	N2, FV	10	18.5
Reis-08032016-13_S22	N2, FV	17	18.5
Reis-08032016-5_S16	N2, FV	17	18.5
SR806day1_ACAGTG	SR806(daf-2)	1	39
SR806day8_GCCAAT	SR806(daf-2)	8	39
SR806day12-1_CAGATC	SR806(daf-2)	12	39
SR806day12-2_ACTTGA	SR806(daf-2)	12	39
HS382_Sample_8_ACTTGA	SR806(daf-2)	16	39
HS382_Sample_10_TAGCTT	SR806(daf-2)	24	39
HS382_Sample_9_GATCAG	SR806(daf-2)	24	39
HS382_Sample_11_GGCTAC	SR806(daf-2)	34	39
HS382_Sample_12_CTTGTA	SR806(daf-2)	34	39
HS382_Sample_13_AGTCAA	SR806(daf-2)	40	39
SR808day1_GATCAG	SR808(age-1)	1	160
HS382_Sample_14_AGTTCC	SR808(age-1)	1	160
SR808day40-1_TAGCTT	SR808(age-1)	40	160
SR808day40-2_GGCTAC	SR808(age-1)	40	160
HS382_Sample_15_ATGTCA	SR808(age-1)	40	160
HS382_Sample_16_CCGTCC	SR808(age-1)	40	160
HS382_Sample_17_GTCCGC	SR808(age-1)	75	160
SR808F1day_CTTGTA	SR808(age-1) F1	1	22
