# Supplementary material for: A universal transcriptomic signature of age reveals the temporal scaling of Caenorhabditis elegans aging trajectories
Source: Sci Rep. 2019 May 14;9:7368. doi: 10.1038/s41598-019-43075-z (PMC6517414; doi:10.1038/s41598-019-43075-z)
Supplement: Supplementary file 2 — Dataset 2 [file 41598_2019_43075_MOESM2_ESM.csv]

WBGene00000080
WBGene00000115
WBGene00000118
WBGene00000148
WBGene00000158
WBGene00000172
WBGene00000178
WBGene00000180
WBGene00000196
WBGene00000198
WBGene00000200
WBGene00000205
WBGene00000208
WBGene00000215
WBGene00000218
WBGene00000224
WBGene00000239
WBGene00000292
WBGene00000293
WBGene00000370
WBGene00000375
WBGene00000408
WBGene00000416
WBGene00000419
WBGene00000435
WBGene00000475
WBGene00000480
WBGene00000532
WBGene00000545
WBGene00000549
WBGene00000550
WBGene00000556
WBGene00000562
WBGene00000567
WBGene00000597
WBGene00000609
WBGene00000652
WBGene00000656
WBGene00000657
WBGene00000673
WBGene00000675
WBGene00000677
WBGene00000681
WBGene00000698
WBGene00000699
WBGene00000713
WBGene00000726
WBGene00000732
WBGene00000733
WBGene00000761
WBGene00000764
WBGene00000766
WBGene00000774
WBGene00000787
WBGene00000795
WBGene00000798
WBGene00000814
WBGene00000818
WBGene00000840
WBGene00000843
WBGene00000882
WBGene00000887
WBGene00000889
WBGene00000965
WBGene00000966
WBGene00000967
WBGene00000971
WBGene00001018
WBGene00001029
WBGene00001050
WBGene00001086
WBGene00001089
WBGene00001094
WBGene00001099
WBGene00001119
WBGene00001134
WBGene00001156
WBGene00001166
WBGene00001170
WBGene00001227
WBGene00001234
WBGene00001240
WBGene00001243
WBGene00001244
WBGene00001284
WBGene00001324
WBGene00001336
WBGene00001371
WBGene00001480
WBGene00001562
WBGene00001577
WBGene00001578
WBGene00001581
WBGene00001604
WBGene00001627
WBGene00001632
WBGene00001633
WBGene00001648
WBGene00001661
WBGene00001679
WBGene00001689
WBGene00001692
WBGene00001694
WBGene00001747
WBGene00001758
WBGene00001768
WBGene00001775
WBGene00001793
WBGene00001794
WBGene00001811
WBGene00001812
WBGene00001814
WBGene00001819
WBGene00001843
WBGene00001935
WBGene00001938
WBGene00001942
WBGene00001946
WBGene00001977
WBGene00001983
WBGene00002025
WBGene00002033
WBGene00002055
WBGene00002059
WBGene00002064
WBGene00002066
WBGene00002070
WBGene00002074
WBGene00002135
WBGene00002138
WBGene00002139
WBGene00002180
WBGene00002192
WBGene00002248
WBGene00002249
WBGene00002250
WBGene00002258
WBGene00002275
WBGene00002295
WBGene00002344
WBGene00002845
WBGene00002982
WBGene00002996
WBGene00003009
WBGene00003019
WBGene00003021
WBGene00003033
WBGene00003035
WBGene00003047
WBGene00003063
WBGene00003068
WBGene00003077
WBGene00003078
WBGene00003079
WBGene00003081
WBGene00003090
WBGene00003092
WBGene00003093
WBGene00003097
WBGene00003123
WBGene00003129
WBGene00003162
WBGene00003175
WBGene00003218
WBGene00003372
WBGene00003418
WBGene00003482
WBGene00003497
WBGene00003510
WBGene00003515
WBGene00003572
WBGene00003594
WBGene00003610
WBGene00003645
WBGene00003691
WBGene00003702
WBGene00003704
WBGene00003738
WBGene00003762
WBGene00003771
WBGene00003786
WBGene00003788
WBGene00003803
WBGene00003804
WBGene00003821
WBGene00003836
WBGene00003847
WBGene00003864
WBGene00003924
WBGene00003956
WBGene00003958
WBGene00003960
WBGene00003962
WBGene00003982
WBGene00003996
WBGene00004029
WBGene00004060
WBGene00004062
WBGene00004110
WBGene00004132
WBGene00004134
WBGene00004136
WBGene00004167
WBGene00004178
WBGene00004248
WBGene00004249
WBGene00004300
WBGene00004320
WBGene00004323
WBGene00004333
WBGene00004339
WBGene00004340
WBGene00004341
WBGene00004361
WBGene00004380
WBGene00004405
WBGene00004408
WBGene00004409
WBGene00004418
WBGene00004421
WBGene00004422
WBGene00004426
WBGene00004431
WBGene00004433
WBGene00004435
WBGene00004436
WBGene00004437
WBGene00004439
WBGene00004441
WBGene00004448
WBGene00004449
WBGene00004450
WBGene00004452
WBGene00004453
WBGene00004456
WBGene00004457
WBGene00004466
WBGene00004469
WBGene00004472
WBGene00004474
WBGene00004480
WBGene00004483
WBGene00004484
WBGene00004485
WBGene00004490
WBGene00004492
WBGene00004494
WBGene00004496
WBGene00004498
WBGene00004499
WBGene00004744
WBGene00004756
WBGene00004760
WBGene00004766
WBGene00004771
WBGene00004795
WBGene00004807
WBGene00004808
WBGene00004875
WBGene00004925
WBGene00004947
WBGene00004952
WBGene00004954
WBGene00004959
WBGene00004981
WBGene00004986
WBGene00005000
WBGene00005007
WBGene00005014
WBGene00005018
WBGene00005021
WBGene00005023
WBGene00005648
WBGene00006367
WBGene00006374
WBGene00006381
WBGene00006385
WBGene00006386
WBGene00006389
WBGene00006402
WBGene00006405
WBGene00006430
WBGene00006437
WBGene00006446
WBGene00006460
WBGene00006470
WBGene00006478
WBGene00006490
WBGene00006504
WBGene00006514
WBGene00006540
WBGene00006542
WBGene00006561
WBGene00006563
WBGene00006565
WBGene00006577
WBGene00006590
WBGene00006607
WBGene00006709
WBGene00006721
WBGene00006737
WBGene00006754
WBGene00006776
WBGene00006781
WBGene00006801
WBGene00006817
WBGene00006914
WBGene00006915
WBGene00006917
WBGene00006918
WBGene00006920
WBGene00006930
WBGene00006937
WBGene00007019
WBGene00007025
WBGene00007043
WBGene00007053
WBGene00007071
WBGene00007089
WBGene00007110
WBGene00007112
WBGene00007135
WBGene00007196
WBGene00007217
WBGene00007222
WBGene00007227
WBGene00007235
WBGene00007236
WBGene00007242
WBGene00007277
WBGene00007297
WBGene00007313
WBGene00007315
WBGene00007331
WBGene00007355
WBGene00007384
WBGene00007394
WBGene00007422
WBGene00007455
WBGene00007463
WBGene00007492
WBGene00007533
WBGene00007558
WBGene00007565
WBGene00007609
WBGene00007620
WBGene00007623
WBGene00007625
WBGene00007628
WBGene00007643
WBGene00007647
WBGene00007690
WBGene00007702
WBGene00007720
WBGene00007730
WBGene00007787
WBGene00007825
WBGene00007883
WBGene00007911
WBGene00007912
WBGene00007947
WBGene00007964
WBGene00007991
WBGene00008000
WBGene00008008
WBGene00008035
WBGene00008041
WBGene00008110
WBGene00008113
WBGene00008130
WBGene00008148
WBGene00008164
WBGene00008170
WBGene00008194
WBGene00008220
WBGene00008239
WBGene00008262
WBGene00008273
WBGene00008341
WBGene00008345
WBGene00008348
WBGene00008378
WBGene00008415
WBGene00008425
WBGene00008428
WBGene00008436
WBGene00008452
WBGene00008457
WBGene00008458
WBGene00008506
WBGene00008530
WBGene00008548
WBGene00008569
WBGene00008576
WBGene00008594
WBGene00008595
WBGene00008652
WBGene00008654
WBGene00008664
WBGene00008665
WBGene00008707
WBGene00008729
WBGene00008859
WBGene00008862
WBGene00008900
WBGene00008990
WBGene00009050
WBGene00009081
WBGene00009118
WBGene00009122
WBGene00009140
WBGene00009188
WBGene00009219
WBGene00009223
WBGene00009266
WBGene00009334
WBGene00009341
WBGene00009369
WBGene00009394
WBGene00009396
WBGene00009445
WBGene00009505
WBGene00009575
WBGene00009584
WBGene00009661
WBGene00009679
WBGene00009711
WBGene00009733
WBGene00009771
WBGene00009776
WBGene00009783
WBGene00009823
WBGene00009825
WBGene00009902
WBGene00009940
WBGene00009946
WBGene00009952
WBGene00009992
WBGene00009993
WBGene00009996
WBGene00010013
WBGene00010054
WBGene00010070
WBGene00010134
WBGene00010140
WBGene00010160
WBGene00010178
WBGene00010196
WBGene00010197
WBGene00010204
WBGene00010227
WBGene00010230
WBGene00010259
WBGene00010264
WBGene00010266
WBGene00010284
WBGene00010309
WBGene00010333
WBGene00010408
WBGene00010416
WBGene00010419
WBGene00010425
WBGene00010440
WBGene00010471
WBGene00010491
WBGene00010496
WBGene00010500
WBGene00010502
WBGene00010539
WBGene00010620
WBGene00010629
WBGene00010657
WBGene00010666
WBGene00010670
WBGene00010769
WBGene00010780
WBGene00010793
WBGene00010794
WBGene00010825
WBGene00010890
WBGene00010904
WBGene00010988
WBGene00011036
WBGene00011047
WBGene00011050
WBGene00011054
WBGene00011058
WBGene00011095
WBGene00011109
WBGene00011111
WBGene00011124
WBGene00011156
WBGene00011182
WBGene00011207
WBGene00011222
WBGene00011303
WBGene00011329
WBGene00011338
WBGene00011407
WBGene00011451
WBGene00011486
WBGene00011487
WBGene00011500
WBGene00011528
WBGene00011529
WBGene00011531
WBGene00011604
WBGene00011668
WBGene00011687
WBGene00011694
WBGene00011696
WBGene00011727
WBGene00011729
WBGene00011736
WBGene00011739
WBGene00011761
WBGene00011814
WBGene00011815
WBGene00011828
WBGene00011856
WBGene00011859
WBGene00011890
WBGene00011893
WBGene00011959
WBGene00011967
WBGene00011985
WBGene00012015
WBGene00012031
WBGene00012101
WBGene00012117
WBGene00012148
WBGene00012149
WBGene00012156
WBGene00012244
WBGene00012337
WBGene00012348
WBGene00012351
WBGene00012353
WBGene00012393
WBGene00012471
WBGene00012481
WBGene00012491
WBGene00012497
WBGene00012529
WBGene00012538
WBGene00012550
WBGene00012551
WBGene00012562
WBGene00012565
WBGene00012576
WBGene00012582
WBGene00012592
WBGene00012608
WBGene00012652
WBGene00012716
WBGene00012717
WBGene00012739
WBGene00012765
WBGene00012768
WBGene00012796
WBGene00012961
WBGene00012966
WBGene00012982
WBGene00012997
WBGene00013011
WBGene00013015
WBGene00013020
WBGene00013024
WBGene00013035
WBGene00013037
WBGene00013132
WBGene00013136
WBGene00013181
WBGene00013200
WBGene00013218
WBGene00013225
WBGene00013231
WBGene00013236
WBGene00013238
WBGene00013244
WBGene00013263
WBGene00013266
WBGene00013269
WBGene00013301
WBGene00013311
WBGene00013378
WBGene00013418
WBGene00013434
WBGene00013436
WBGene00013441
WBGene00013448
WBGene00013531
WBGene00013557
WBGene00013558
WBGene00013575
WBGene00013598
WBGene00013605
WBGene00013668
WBGene00013688
WBGene00013690
WBGene00013691
WBGene00013697
WBGene00013703
WBGene00013716
WBGene00013718
WBGene00013803
WBGene00013875
WBGene00013984
WBGene00013986
WBGene00013994
WBGene00014001
WBGene00014012
WBGene00014015
WBGene00014017
WBGene00014019
WBGene00014023
WBGene00014025
WBGene00014054
WBGene00014058
WBGene00014087
WBGene00014123
WBGene00014204
WBGene00014218
WBGene00014230
WBGene00014262
WBGene00015009
WBGene00015075
WBGene00015085
WBGene00015116
WBGene00015162
WBGene00015186
WBGene00015191
WBGene00015200
WBGene00015217
WBGene00015284
WBGene00015308
WBGene00015313
WBGene00015405
WBGene00015418
WBGene00015450
WBGene00015462
WBGene00015469
WBGene00015514
WBGene00015553
WBGene00015591
WBGene00015648
WBGene00015703
WBGene00015728
WBGene00015743
WBGene00015746
WBGene00015747
WBGene00015754
WBGene00015796
WBGene00015809
WBGene00015811
WBGene00015817
WBGene00015849
WBGene00015852
WBGene00015940
WBGene00015970
WBGene00015974
WBGene00016020
WBGene00016048
WBGene00016062
WBGene00016117
WBGene00016121
WBGene00016146
WBGene00016158
WBGene00016170
WBGene00016217
WBGene00016235
WBGene00016249
WBGene00016258
WBGene00016266
WBGene00016311
WBGene00016316
WBGene00016317
WBGene00016318
WBGene00016321
WBGene00016335
WBGene00016341
WBGene00016352
WBGene00016394
WBGene00016409
WBGene00016432
WBGene00016443
WBGene00016540
WBGene00016566
WBGene00016573
WBGene00016574
WBGene00016575
WBGene00016596
WBGene00016627
WBGene00016638
WBGene00016678
WBGene00016769
WBGene00016860
WBGene00016879
WBGene00016889
WBGene00016953
WBGene00016961
WBGene00016967
WBGene00016990
WBGene00017003
WBGene00017010
WBGene00017062
WBGene00017071
WBGene00017080
WBGene00017121
WBGene00017127
WBGene00017138
WBGene00017268
WBGene00017285
WBGene00017310
WBGene00017328
WBGene00017347
WBGene00017349
WBGene00017358
WBGene00017361
WBGene00017436
WBGene00017460
WBGene00017467
WBGene00017583
WBGene00017657
WBGene00017686
WBGene00017735
WBGene00017737
WBGene00017800
WBGene00017881
WBGene00017916
WBGene00017969
WBGene00017981
WBGene00017991
WBGene00017996
WBGene00018017
WBGene00018046
WBGene00018146
WBGene00018149
WBGene00018164
WBGene00018217
WBGene00018275
WBGene00018290
WBGene00018342
WBGene00018343
WBGene00018361
WBGene00018370
WBGene00018391
WBGene00018407
WBGene00018418
WBGene00018419
WBGene00018427
WBGene00018491
WBGene00018511
WBGene00018572
WBGene00018632
WBGene00018659
WBGene00018769
WBGene00018785
WBGene00018803
WBGene00018811
WBGene00018814
WBGene00018846
WBGene00018864
WBGene00018867
WBGene00018955
WBGene00018960
WBGene00019001
WBGene00019020
WBGene00019124
WBGene00019130
WBGene00019163
WBGene00019259
WBGene00019270
WBGene00019275
WBGene00019305
WBGene00019341
WBGene00019353
WBGene00019457
WBGene00019478
WBGene00019513
WBGene00019540
WBGene00019599
WBGene00019679
WBGene00019786
WBGene00019823
WBGene00019825
WBGene00019836
WBGene00019946
WBGene00019978
WBGene00019993
WBGene00020022
WBGene00020038
WBGene00020109
WBGene00020112
WBGene00020139
WBGene00020169
WBGene00020182
WBGene00020185
WBGene00020260
WBGene00020274
WBGene00020280
WBGene00020283
WBGene00020286
WBGene00020340
WBGene00020369
WBGene00020392
WBGene00020554
WBGene00020579
WBGene00020625
WBGene00020662
WBGene00020696
WBGene00020718
WBGene00020779
WBGene00020782
WBGene00020808
WBGene00020837
WBGene00020843
WBGene00020866
WBGene00020894
WBGene00020931
WBGene00020932
WBGene00021005
WBGene00021063
WBGene00021074
WBGene00021104
WBGene00021114
WBGene00021121
WBGene00021132
WBGene00021148
WBGene00021160
WBGene00021170
WBGene00021210
WBGene00021246
WBGene00021296
WBGene00021347
WBGene00021369
WBGene00021377
WBGene00021396
WBGene00021401
WBGene00021419
WBGene00021475
WBGene00021493
WBGene00021503
WBGene00021507
WBGene00021538
WBGene00021544
WBGene00021625
WBGene00021736
WBGene00021768
WBGene00021811
WBGene00021829
WBGene00021840
WBGene00021841
WBGene00021842
WBGene00021843
WBGene00021844
WBGene00021845
WBGene00021852
WBGene00021855
WBGene00021868
WBGene00021893
WBGene00021900
WBGene00021901
WBGene00021922
WBGene00021926
WBGene00021945
WBGene00021952
WBGene00021960
WBGene00021977
WBGene00022043
WBGene00022045
WBGene00022047
WBGene00022051
WBGene00022069
WBGene00022110
WBGene00022114
WBGene00022118
WBGene00022150
WBGene00022192
WBGene00022233
WBGene00022245
WBGene00022277
WBGene00022280
WBGene00022348
WBGene00022393
WBGene00022400
WBGene00022401
WBGene00022402
WBGene00022492
WBGene00022516
WBGene00022618
WBGene00022646
WBGene00022649
WBGene00022683
WBGene00022785
WBGene00022798
WBGene00022817
WBGene00022850
WBGene00022868
WBGene00022881
WBGene00023404
WBGene00023405
