# Supplementary material for: A universal transcriptomic signature of age reveals the temporal scaling of Caenorhabditis elegans aging trajectories
Source: Sci Rep. 2019 May 14;9:7368. doi: 10.1038/s41598-019-43075-z (PMC6517414; doi:10.1038/s41598-019-43075-z)
Supplement: Supplementary file 3 — Dataset 3 [file 41598_2019_43075_MOESM3_ESM.csv]

GSE entry and sample ID	Age, days
GSE10787.pkl_0	1.875
GSE10787.pkl_1	1.875
GSE10787.pkl_2	1.875
GSE10787.pkl_3	1.875
GSE10787.pkl_4	1.875
GSE10787.pkl_5	1.875
GSE10787.pkl_6	1.875
GSE10787.pkl_7	1.875
GSE10787.pkl_8	1.875
GSE10787.pkl_9	1.875
GSE10787.pkl_10	1.875
GSE10787.pkl_11	1.875
GSE10787.pkl_12	1.875
GSE10787.pkl_13	1.875
GSE11055.pkl_0	0.5
GSE11055.pkl_1	0.583333333333
GSE11055.pkl_2	0.625
GSE11055.pkl_3	0.708333333333
GSE11055.pkl_4	0.833333333333
GSE11055.pkl_5	1.08333333333
GSE11055.pkl_6	1.20833333333
GSE11055.pkl_7	1.58333333333
GSE11055.pkl_8	0.583333333333
GSE11055.pkl_9	0.625
GSE11055.pkl_10	0.708333333333
GSE11055.pkl_11	0.833333333333
GSE11055.pkl_12	1.08333333333
GSE11055.pkl_13	1.20833333333
GSE11055.pkl_14	1.58333333333
GSE11055.pkl_15	0.708333333333
GSE11055.pkl_16	1.20833333333
GSE11055.pkl_17	1.20833333333
GSE11837.pkl_0	4.08333333333
GSE11837.pkl_1	4.08333333333
GSE11837.pkl_2	4.08333333333
GSE11837.pkl_3	4.08333333333
GSE11837.pkl_4	4.08333333333
GSE11837.pkl_5	4.08333333333
GSE11837.pkl_6	4.08333333333
GSE11837.pkl_7	4.08333333333
GSE11837.pkl_8	4.08333333333
GSE11837.pkl_9	4.08333333333
GSE11837.pkl_10	4.08333333333
GSE11837.pkl_11	4.08333333333
GSE11837.pkl_12	4.08333333333
GSE11837.pkl_13	4.08333333333
GSE11837.pkl_14	4.08333333333
GSE12094-GPL7065.pkl_0	1.04166666667
GSE12094-GPL7065.pkl_1	1.04166666667
GSE12094-GPL7065.pkl_2	1.04166666667
GSE12094-GPL7065.pkl_3	1.04166666667
GSE12094-GPL7065.pkl_4	1.04166666667
GSE12094-GPL7066.pkl_0	1.04166666667
GSE12094-GPL7066.pkl_1	1.04166666667
GSE12094-GPL7066.pkl_2	1.04166666667
GSE12094-GPL7066.pkl_3	1.04166666667
GSE12094-GPL7066.pkl_4	6
GSE12094-GPL7066.pkl_5	6
GSE12094-GPL7066.pkl_6	1.04166666667
GSE12094-GPL7066.pkl_7	1.04166666667
GSE12094-GPL7066.pkl_8	6
GSE12094-GPL7066.pkl_9	6
GSE12094-GPL7066.pkl_10	1.04166666667
GSE12094-GPL7066.pkl_11	6
GSE12094-GPL7066.pkl_12	6
GSE12094-GPL7066.pkl_13	6
GSE12094-GPL7066.pkl_14	6
GSE12094-GPL7066.pkl_15	6
GSE12094-GPL7067.pkl_0	1.04166666667
GSE12094-GPL7067.pkl_1	1.04166666667
GSE12094-GPL7067.pkl_2	1.04166666667
GSE12094-GPL7067.pkl_3	1.04166666667
GSE12094-GPL7067.pkl_4	1.04166666667
GSE12094-GPL7067.pkl_5	1.04166666667
GSE12094-GPL7067.pkl_6	1.04166666667
GSE12094-GPL7067.pkl_7	1.04166666667
GSE12094-GPL7067.pkl_8	1.04166666667
GSE12094-GPL7067.pkl_9	1.04166666667
GSE12094-GPL7068.pkl_0	13
GSE12094-GPL7068.pkl_1	7
GSE12094-GPL7068.pkl_2	13
GSE12094-GPL7068.pkl_3	7
GSE12094-GPL7068.pkl_4	10
GSE12094-GPL7068.pkl_5	4
GSE12094-GPL7068.pkl_6	10
GSE12094-GPL7068.pkl_7	4
GSE12094-GPL7068.pkl_8	10
GSE12094-GPL7068.pkl_9	4
GSE12094-GPL7068.pkl_10	10
GSE12094-GPL7068.pkl_11	4
GSE12094-GPL7068.pkl_12	13
GSE12094-GPL7068.pkl_13	13
GSE12094-GPL7068.pkl_14	7
GSE12094-GPL7068.pkl_15	7
GSE12166-GPL7065.pkl_0	1.04166666667
GSE12166-GPL7065.pkl_1	1.04166666667
GSE12166-GPL7065.pkl_2	1.04166666667
GSE12166-GPL7065.pkl_3	1.04166666667
GSE12166-GPL7066.pkl_0	1.04166666667
GSE12166-GPL7066.pkl_1	1.04166666667
GSE12166-GPL7066.pkl_2	1.04166666667
GSE12166-GPL7066.pkl_3	1.04166666667
GSE12166-GPL7066.pkl_4	6
GSE12166-GPL7066.pkl_5	6
GSE12166-GPL7066.pkl_6	1.04166666667
GSE12166-GPL7066.pkl_7	1.04166666667
GSE12166-GPL7066.pkl_8	6
GSE12166-GPL7066.pkl_9	6
GSE12166-GPL7066.pkl_10	1.04166666667
GSE12166-GPL7067.pkl_0	1.04166666667
GSE12166-GPL7067.pkl_1	1.04166666667
GSE12166-GPL7067.pkl_2	1.04166666667
GSE12166-GPL7067.pkl_3	1.04166666667
GSE12166-GPL7067.pkl_4	1.04166666667
GSE12166-GPL7067.pkl_5	1.04166666667
GSE12166-GPL7067.pkl_6	1.04166666667
GSE12167-GPL7065.pkl_0	1.04166666667
GSE12167-GPL7065.pkl_1	1.04166666667
GSE12167-GPL7065.pkl_2	1.04166666667
GSE12167-GPL7066.pkl_0	1.04166666667
GSE12167-GPL7066.pkl_1	1.04166666667
GSE12167-GPL7066.pkl_2	6
GSE12167-GPL7066.pkl_3	1.04166666667
GSE12167-GPL7066.pkl_4	1.04166666667
GSE12167-GPL7066.pkl_5	1.04166666667
GSE12167-GPL7066.pkl_6	6
GSE12167-GPL7066.pkl_7	6
GSE12167-GPL7066.pkl_8	6
GSE12167-GPL7066.pkl_9	6
GSE12167-GPL7066.pkl_10	6
GSE12167-GPL7067.pkl_0	1.04166666667
GSE12167-GPL7067.pkl_1	1.04166666667
GSE12167-GPL7067.pkl_2	1.04166666667
GSE12167-GPL7067.pkl_3	1.04166666667
GSE12167-GPL7067.pkl_4	1.04166666667
GSE12167-GPL7067.pkl_5	1.04166666667
GSE12167-GPL7067.pkl_6	1.04166666667
GSE12168.pkl_0	13
GSE12168.pkl_1	7
GSE12168.pkl_2	13
GSE12168.pkl_3	7
GSE12168.pkl_4	10
GSE12168.pkl_5	4
GSE12168.pkl_6	10
GSE12168.pkl_7	4
GSE12168.pkl_8	10
GSE12168.pkl_9	4
GSE12168.pkl_10	10
GSE12168.pkl_11	4
GSE12168.pkl_12	13
GSE12168.pkl_13	13
GSE12168.pkl_14	7
GSE12168.pkl_15	7
GSE12290.pkl_0	8
GSE12290.pkl_1	4
GSE12290.pkl_2	8
GSE12290.pkl_3	14
GSE12290.pkl_4	24
GSE12290.pkl_5	16
GSE12290.pkl_6	8
GSE12290.pkl_7	24
GSE12290.pkl_8	24
GSE12290.pkl_9	16
GSE12290.pkl_10	14
GSE12290.pkl_11	4
GSE12290.pkl_12	4
GSE12290.pkl_13	8
GSE12290.pkl_14	16
GSE12290.pkl_15	24
GSE12290.pkl_16	12
GSE12290.pkl_17	20
GSE12290.pkl_18	14
GSE12290.pkl_19	8
GSE12290.pkl_20	4
GSE12290.pkl_21	16
GSE12290.pkl_22	20
GSE12290.pkl_23	12
GSE12290.pkl_24	4
GSE12290.pkl_25	20
GSE12290.pkl_26	8
GSE12290.pkl_27	14
GSE12290.pkl_28	8
GSE12290.pkl_29	16
GSE12290.pkl_30	20
GSE12290.pkl_31	24
GSE12290.pkl_32	14
GSE12290.pkl_33	12
GSE12290.pkl_34	12
GSE12290.pkl_35	4
GSE12290.pkl_36	8
GSE12290.pkl_37	16
GSE12290.pkl_38	16
GSE12290.pkl_39	4
GSE12290.pkl_40	12
GSE12290.pkl_41	20
GSE12290.pkl_42	20
GSE12290.pkl_43	8
GSE12290.pkl_44	14
GSE12290.pkl_45	16
GSE12290.pkl_46	12
GSE12290.pkl_47	12
GSE12290.pkl_48	16
GSE12290.pkl_49	20
GSE12290.pkl_50	12
GSE12290.pkl_51	24
GSE12290.pkl_52	4
GSE12290.pkl_53	20
GSE12290.pkl_54	12
GSE12290.pkl_55	8
GSE12290.pkl_56	24
GSE12290.pkl_57	8
GSE12290.pkl_58	14
GSE12290.pkl_59	16
GSE12290.pkl_60	20
GSE12290.pkl_61	14
GSE12290.pkl_62	20
GSE12290.pkl_63	12
GSE12290.pkl_64	16
GSE12290.pkl_65	8
GSE12290.pkl_66	14
GSE12290.pkl_67	16
GSE12290.pkl_68	14
GSE12290.pkl_69	8
GSE12290.pkl_70	4
GSE12290.pkl_71	20
GSE12290.pkl_72	14
GSE12290.pkl_73	14
GSE12290.pkl_74	8
GSE12290.pkl_75	20
GSE12290.pkl_76	24
GSE12290.pkl_77	12
GSE12290.pkl_78	16
GSE12290.pkl_79	8
GSE12290.pkl_80	4
GSE12290.pkl_81	24
GSE12290.pkl_82	14
GSE12290.pkl_83	16
GSE12290.pkl_84	12
GSE12290.pkl_85	12
GSE12290.pkl_86	16
GSE12290.pkl_87	16
GSE12290.pkl_88	14
GSE12290.pkl_89	8
GSE12290.pkl_90	12
GSE12290.pkl_91	14
GSE12290.pkl_92	4
GSE12290.pkl_93	16
GSE12290.pkl_94	8
GSE12290.pkl_95	12
GSE12290.pkl_96	4
GSE12290.pkl_97	20
GSE12290.pkl_98	14
GSE12290.pkl_99	14
GSE12290.pkl_100	4
GSE12290.pkl_101	12
GSE12290.pkl_102	20
GSE12290.pkl_103	12
GSE12298.pkl_0	1.875
GSE12298.pkl_1	1.875
GSE12298.pkl_2	1.875
GSE12298.pkl_3	1.875
GSE12298.pkl_4	1.875
GSE12298.pkl_5	1.875
GSE12298.pkl_6	1.875
GSE12298.pkl_7	1.875
GSE12298.pkl_8	1.875
GSE12298.pkl_9	1.875
GSE12298.pkl_10	1.875
GSE12298.pkl_11	1.875
GSE12298.pkl_12	1.875
GSE12298.pkl_13	1.875
GSE12298.pkl_14	1.875
GSE12298.pkl_15	1.875
GSE12298.pkl_16	1.875
GSE12298.pkl_17	1.875
GSE12298.pkl_18	1.875
GSE12298.pkl_19	1.875
GSE12298.pkl_20	1.875
GSE12298.pkl_21	1.875
GSE12298.pkl_22	1.875
GSE12298.pkl_23	1.875
GSE12298.pkl_24	1.875
GSE12298.pkl_25	1.875
GSE12298.pkl_26	1.875
GSE12298.pkl_27	1.875
GSE12298.pkl_28	1.875
GSE12298.pkl_29	1.875
GSE12298.pkl_30	1.875
GSE12298.pkl_31	1.875
GSE12298.pkl_32	1.875
GSE12298.pkl_33	1.875
GSE12298.pkl_34	1.875
GSE12298.pkl_35	1.875
GSE12456.pkl_0	2.70833333333
GSE12456.pkl_1	2.70833333333
GSE12456.pkl_2	2.70833333333
GSE13258.pkl_0	1.08333333333
GSE13258.pkl_1	1.08333333333
GSE13258.pkl_2	1.08333333333
GSE13258.pkl_3	1.08333333333
GSE13258.pkl_4	1.08333333333
GSE13258.pkl_5	1.08333333333
GSE13258.pkl_6	1.08333333333
GSE13258.pkl_7	1.08333333333
GSE13258.pkl_8	1.08333333333
GSE13258.pkl_9	1.08333333333
GSE13258.pkl_10	1.08333333333
GSE13258.pkl_11	1.08333333333
GSE13258.pkl_12	1.08333333333
GSE13258.pkl_13	1.08333333333
GSE13258.pkl_14	1.08333333333
GSE13473-GPL7559.pkl_0	1
GSE13473-GPL7559.pkl_1	1
GSE13473-GPL7559.pkl_2	1
GSE13473-GPL7559.pkl_3	1
GSE13473-GPL7559.pkl_4	1
GSE13473-GPL7559.pkl_5	1
GSE13473-GPL7559.pkl_6	1
GSE13473-GPL7559.pkl_7	1
GSE13473-GPL7560.pkl_0	0.166666666667
GSE13473-GPL7560.pkl_1	0.166666666667
GSE13473-GPL7560.pkl_2	0.166666666667
GSE13473-GPL7560.pkl_3	0.166666666667
GSE13473-GPL7560.pkl_4	0.166666666667
GSE13473-GPL7560.pkl_5	0.166666666667
GSE13473-GPL7560.pkl_6	1
GSE13473-GPL7561.pkl_0	0.166666666667
GSE13473-GPL7562.pkl_0	1
GSE13473-GPL7562.pkl_1	0.166666666667
GSE13473-GPL7562.pkl_2	1
GSE13473-GPL7562.pkl_3	1
GSE13473-GPL7562.pkl_4	0.166666666667
GSE13473-GPL7562.pkl_5	1
GSE13473-GPL7562.pkl_6	1
GSE13473-GPL7562.pkl_7	1
GSE13473-GPL7562.pkl_8	0.166666666667
GSE13473-GPL7562.pkl_9	0.166666666667
GSE14475.pkl_0	1.25
GSE14475.pkl_1	1.25
GSE14475.pkl_2	1.25
GSE14475.pkl_3	1.25
GSE14475.pkl_4	1.25
GSE14475.pkl_5	1.25
GSE14475.pkl_6	1.25
GSE14475.pkl_7	1.25
GSE14475.pkl_8	1.25
GSE14475.pkl_9	1.25
GSE14475.pkl_10	1.25
GSE14475.pkl_11	1.25
GSE14640-GPL200.pkl_0	0.166666666667
GSE14640-GPL200.pkl_1	0.166666666667
GSE14640-GPL200.pkl_2	0.166666666667
GSE14640-GPL200.pkl_3	0.166666666667
GSE14640-GPL200.pkl_4	0.166666666667
GSE14640-GPL200.pkl_5	0.166666666667
GSE14640-GPL200.pkl_6	0.166666666667
GSE14640-GPL200.pkl_7	0.166666666667
GSE14640-GPL200.pkl_8	0.166666666667
GSE14640-GPL200.pkl_9	0.166666666667
GSE14640-GPL200.pkl_10	0.166666666667
GSE14640-GPL200.pkl_11	0.166666666667
GSE14640-GPL200.pkl_12	0.166666666667
GSE14640-GPL200.pkl_13	0.166666666667
GSE14640-GPL200.pkl_14	0.166666666667
GSE14640-GPL200.pkl_15	0.166666666667
GSE14640-GPL200.pkl_16	0.166666666667
GSE14640-GPL200.pkl_17	0.166666666667
GSE14640-GPL200.pkl_18	0.166666666667
GSE14640-GPL200.pkl_19	0.166666666667
GSE14640-GPL200.pkl_20	0.166666666667
GSE14640-GPL200.pkl_21	0.166666666667
GSE14640-GPL200.pkl_22	0.166666666667
GSE14640-GPL200.pkl_23	0.166666666667
GSE14640-GPL200.pkl_24	0.166666666667
GSE14640-GPL200.pkl_25	0.166666666667
GSE14649.pkl_0	0.166666666667
GSE14649.pkl_1	0.166666666667
GSE14649.pkl_2	0.166666666667
GSE14649.pkl_3	0.166666666667
GSE14649.pkl_4	0.166666666667
GSE14649.pkl_5	0.166666666667
GSE14649.pkl_6	0.166666666667
GSE14649.pkl_7	0.166666666667
GSE14649.pkl_8	0.166666666667
GSE14649.pkl_9	0.166666666667
GSE14649.pkl_10	0.166666666667
GSE14649.pkl_11	0.166666666667
GSE14649.pkl_12	0.166666666667
GSE14649.pkl_13	0.166666666667
GSE14649.pkl_14	0.166666666667
GSE14649.pkl_15	0.166666666667
GSE14649.pkl_16	0.166666666667
GSE14649.pkl_17	0.166666666667
GSE14649.pkl_18	0.166666666667
GSE14649.pkl_19	0.166666666667
GSE14649.pkl_20	0.166666666667
GSE14649.pkl_21	0.166666666667
GSE14649.pkl_22	0.166666666667
GSE14649.pkl_23	0.166666666667
GSE14649.pkl_24	0.166666666667
GSE14649.pkl_25	0.166666666667
GSE14913-GPL7272.pkl_0	0.0833333333333
GSE14913-GPL7272.pkl_1	0.0833333333333
GSE14913-GPL7272.pkl_2	0.0833333333333
GSE14913-GPL7272.pkl_3	0.0833333333333
GSE14913-GPL7272.pkl_4	0.166666666667
GSE14913-GPL7272.pkl_5	0.166666666667
GSE14913-GPL7272.pkl_6	0.166666666667
GSE14913-GPL7272.pkl_7	0.333333333333
GSE14913-GPL7272.pkl_8	0.333333333333
GSE14913-GPL7272.pkl_9	0.333333333333
GSE14913-GPL7272.pkl_10	0.0416666666667
GSE14913-GPL7272.pkl_11	0.0416666666667
GSE14913-GPL7272.pkl_12	0.0416666666667
GSE14913-GPL7272.pkl_13	0.0625
GSE14913-GPL7272.pkl_14	0.0625
GSE14913-GPL7272.pkl_15	0.0625
GSE14913-GPL7272.pkl_16	0.0833333333333
GSE14913-GPL7272.pkl_17	0.0833333333333
GSE14913-GPL7272.pkl_18	0.0833333333333
GSE14932.pkl_0	3
GSE14932.pkl_1	3
GSE15016.pkl_0	3
GSE15016.pkl_1	3
GSE15016.pkl_2	3
GSE15016.pkl_3	3
GSE15159.pkl_0	3
GSE15159.pkl_1	3
GSE15159.pkl_2	3
GSE15159.pkl_3	3
GSE15159.pkl_4	3
GSE15159.pkl_5	3
GSE15159.pkl_6	3
GSE15159.pkl_7	3
GSE15159.pkl_8	3
GSE15159.pkl_9	3
GSE15159.pkl_10	3
GSE15159.pkl_11	3
GSE15159.pkl_12	3
GSE15159.pkl_13	3
GSE15159.pkl_14	3
GSE15159.pkl_15	3
GSE15159.pkl_16	3
GSE15159.pkl_17	3
GSE15159.pkl_18	3
GSE15159.pkl_19	3
GSE15159.pkl_20	3
GSE15159.pkl_21	3
GSE15159.pkl_22	3
GSE15159.pkl_23	3
GSE15527.pkl_0	1.875
GSE15527.pkl_1	1.875
GSE15527.pkl_2	1.875
GSE15527.pkl_3	1.875
GSE15527.pkl_4	1.875
GSE15527.pkl_5	1.875
GSE15527.pkl_6	1.875
GSE15527.pkl_7	1.875
GSE15527.pkl_8	1.875
GSE15527.pkl_9	1.875
GSE15527.pkl_10	1.875
GSE15656.pkl_0	1.875
GSE15762.pkl_0	1.04166666667
GSE15762.pkl_1	1.04166666667
GSE15762.pkl_2	1.04166666667
GSE15762.pkl_3	1.04166666667
GSE15762.pkl_4	1.04166666667
GSE15762.pkl_5	1.04166666667
GSE15923.pkl_0	9
GSE15923.pkl_1	9
GSE15923.pkl_2	9
GSE15923.pkl_3	9
GSE15923.pkl_4	9
GSE15923.pkl_5	9
GSE15923.pkl_6	9
GSE15923.pkl_7	9
GSE15923.pkl_8	9
GSE15923.pkl_9	9
GSE15923.pkl_10	9
GSE15923.pkl_11	9
GSE15923.pkl_12	9
GSE15923.pkl_13	9
GSE15923.pkl_14	9
GSE15923.pkl_15	9
GSE15923.pkl_16	9
GSE15923.pkl_17	9
GSE15923.pkl_18	9
GSE15923.pkl_19	9
GSE15923.pkl_20	9
GSE15923.pkl_21	9
GSE15923.pkl_22	9
GSE15923.pkl_23	9
GSE15923.pkl_24	9
GSE15923.pkl_25	9
GSE15923.pkl_26	9
GSE15923.pkl_27	9
GSE15923.pkl_28	9
GSE15923.pkl_29	9
GSE15923.pkl_30	9
GSE15923.pkl_31	9
GSE15923.pkl_32	9
GSE15923.pkl_33	9
GSE15923.pkl_34	9
GSE15923.pkl_35	9
GSE15923.pkl_36	9
GSE15923.pkl_37	9
GSE15923.pkl_38	9
GSE15923.pkl_39	9
GSE15923.pkl_40	9
GSE15923.pkl_41	9
GSE15923.pkl_42	9
GSE15923.pkl_43	9
GSE15923.pkl_44	9
GSE15923.pkl_45	9
GSE15923.pkl_46	9
GSE15923.pkl_47	9
GSE15923.pkl_48	9
GSE15923.pkl_49	9
GSE15923.pkl_50	9
GSE15923.pkl_51	9
GSE15923.pkl_52	9
GSE15923.pkl_53	9
GSE15923.pkl_54	9
GSE15923.pkl_55	9
GSE15923.pkl_56	9
GSE15923.pkl_57	9
GSE15923.pkl_58	9
GSE15923.pkl_59	9
GSE15923.pkl_60	9
GSE15923.pkl_61	9
GSE15923.pkl_62	9
GSE15923.pkl_63	9
GSE15923.pkl_64	9
GSE15923.pkl_65	9
GSE15923.pkl_66	9
GSE15923.pkl_67	9
GSE15923.pkl_68	9
GSE15923.pkl_69	9
GSE15923.pkl_70	9
GSE15923.pkl_71	9
GSE16036.pkl_0	0.833333333333
GSE16036.pkl_1	0.833333333333
GSE16036.pkl_2	0.833333333333
GSE16036.pkl_3	0.833333333333
GSE16036.pkl_4	0.833333333333
GSE16036.pkl_5	0.833333333333
GSE16036.pkl_6	0.833333333333
GSE16050.pkl_0	0.125
GSE16050.pkl_1	0.125
GSE16050.pkl_2	0.125
GSE16050.pkl_3	0.125
GSE16050.pkl_4	0.125
GSE16050.pkl_5	0.125
GSE16050.pkl_6	0.125
GSE16050.pkl_7	0.125
GSE16050.pkl_8	0.125
GSE16050.pkl_9	0.125
GSE16050.pkl_10	0.125
GSE16050.pkl_11	0.125
GSE16208.pkl_0	0.125
GSE16208.pkl_1	0.125
GSE16208.pkl_2	0.125
GSE16208.pkl_3	0.125
GSE16208.pkl_4	0.125
GSE16208.pkl_5	0.125
GSE16208.pkl_6	0.125
GSE16208.pkl_7	0.125
GSE16208.pkl_8	0.833333333333
GSE16208.pkl_9	0.833333333333
GSE16208.pkl_10	0.833333333333
GSE16208.pkl_11	0.833333333333
GSE16208.pkl_12	0.833333333333
GSE16208.pkl_13	0.833333333333
GSE16208.pkl_14	0.833333333333
GSE16208.pkl_15	0.833333333333
GSE16208.pkl_16	1.25
GSE16208.pkl_17	1.25
GSE16208.pkl_18	1.25
GSE16208.pkl_19	1.25
GSE16208.pkl_20	1.25
GSE16208.pkl_21	1.25
GSE16208.pkl_22	1.5
GSE16208.pkl_23	1.5
GSE16208.pkl_24	1.5
GSE16208.pkl_25	1.5
GSE16208.pkl_26	1.5
GSE16208.pkl_27	1.5
GSE16208.pkl_28	1.5
GSE16208.pkl_29	1.5
GSE16208.pkl_30	1.875
GSE16208.pkl_31	1.875
GSE16208.pkl_32	1.875
GSE16208.pkl_33	1.875
GSE16208.pkl_34	1.875
GSE16208.pkl_35	1.875
GSE16621-GPL8673.pkl_0	0.166666666667
GSE16621-GPL8673.pkl_1	0.166666666667
GSE16621-GPL8673.pkl_2	0.166666666667
GSE16621-GPL8673.pkl_3	0.166666666667
GSE16621-GPL8673.pkl_4	0.166666666667
GSE16621-GPL8673.pkl_5	0.166666666667
GSE16621-GPL8673.pkl_6	0.166666666667
GSE16621-GPL8673.pkl_7	0.166666666667
GSE16621-GPL8673.pkl_8	0.166666666667
GSE16686.pkl_0	1.5
GSE16686.pkl_1	1.5
GSE16686.pkl_2	1.5
GSE16686.pkl_3	1.66666666667
GSE16686.pkl_4	1.66666666667
GSE16686.pkl_5	1.66666666667
GSE16688.pkl_0	1.66666666667
GSE16688.pkl_1	1.66666666667
GSE16688.pkl_2	1.66666666667
GSE16688.pkl_3	1.66666666667
GSE16688.pkl_4	1.66666666667
GSE16688.pkl_5	1.66666666667
GSE16698.pkl_0	1.5
GSE16698.pkl_1	1.5
GSE16698.pkl_2	1.5
GSE16698.pkl_3	1.66666666667
GSE16698.pkl_4	1.66666666667
GSE16698.pkl_5	1.66666666667
GSE16719.pkl_0	1.5
GSE16719.pkl_1	1.5
GSE16719.pkl_2	1.5
GSE16719.pkl_3	1.66666666667
GSE16719.pkl_4	1.66666666667
GSE16719.pkl_5	1.66666666667
GSE16719.pkl_6	1.66666666667
GSE16719.pkl_7	1.66666666667
GSE16719.pkl_8	1.66666666667
GSE16719.pkl_9	1.66666666667
GSE16719.pkl_10	1.66666666667
GSE16719.pkl_11	1.66666666667
GSE16719.pkl_12	1.5
GSE16719.pkl_13	1.5
GSE16719.pkl_14	1.5
GSE16719.pkl_15	1.66666666667
GSE16719.pkl_16	1.66666666667
GSE16719.pkl_17	1.66666666667
GSE16753.pkl_0	3
GSE16753.pkl_1	3
GSE16753.pkl_2	3
GSE16753.pkl_3	3
GSE16753.pkl_4	3
GSE16753.pkl_5	3
GSE16753.pkl_6	3
GSE16753.pkl_7	3
GSE16753.pkl_8	3
GSE16753.pkl_9	3
GSE16753.pkl_10	3
GSE16753.pkl_11	3
GSE17071.pkl_0	1.66666666667
GSE17071.pkl_1	1.66666666667
GSE17071.pkl_2	1.66666666667
GSE17071.pkl_3	1.66666666667
GSE17071.pkl_4	1.66666666667
GSE17071.pkl_5	1.66666666667
GSE17071.pkl_6	1.66666666667
GSE17071.pkl_7	1.66666666667
GSE17071.pkl_8	1.66666666667
GSE17071.pkl_9	1.66666666667
GSE17071.pkl_10	1.66666666667
GSE17071.pkl_11	1.66666666667
GSE17071.pkl_12	1.66666666667
GSE17071.pkl_13	1.66666666667
GSE17071.pkl_14	1.66666666667
GSE17071.pkl_15	1.66666666667
GSE17071.pkl_16	1.66666666667
GSE17071.pkl_17	1.66666666667
GSE17071.pkl_18	4
GSE17071.pkl_19	4
GSE17071.pkl_20	4
GSE17071.pkl_21	4
GSE17071.pkl_22	4
GSE17071.pkl_23	4
GSE17071.pkl_24	4
GSE17071.pkl_25	4
GSE17071.pkl_26	4
GSE17071.pkl_27	4
GSE17071.pkl_28	4
GSE17071.pkl_29	4
GSE17071.pkl_30	4
GSE17071.pkl_31	4
GSE17071.pkl_32	4
GSE17071.pkl_33	4
GSE17071.pkl_34	4
GSE17071.pkl_35	4
GSE17071.pkl_36	8.91666666667
GSE17071.pkl_37	8.91666666667
GSE17071.pkl_38	8.91666666667
GSE17071.pkl_39	8.91666666667
GSE17071.pkl_40	8.91666666667
GSE17071.pkl_41	8.91666666667
GSE17071.pkl_42	8.91666666667
GSE17071.pkl_43	8.91666666667
GSE17071.pkl_44	8.91666666667
GSE17071.pkl_45	8.91666666667
GSE17071.pkl_46	8.91666666667
GSE17071.pkl_47	8.91666666667
GSE17071.pkl_48	8.91666666667
GSE17071.pkl_49	8.91666666667
GSE17071.pkl_50	8.91666666667
GSE17071.pkl_51	8.91666666667
GSE17071.pkl_52	8.91666666667
GSE17071.pkl_53	8.91666666667
GSE1762.pkl_0	0.833333333333
GSE1762.pkl_1	0.833333333333
GSE1762.pkl_2	0.833333333333
GSE1762.pkl_3	0.833333333333
GSE1762.pkl_4	0.833333333333
GSE1762.pkl_5	0.833333333333
GSE1762.pkl_6	0.833333333333
GSE1762.pkl_7	0.833333333333
GSE1762.pkl_8	0.833333333333
GSE1762.pkl_9	0.833333333333
GSE1762.pkl_10	0.833333333333
GSE1762.pkl_11	0.833333333333
GSE1762.pkl_12	0.833333333333
GSE1762.pkl_13	0.833333333333
GSE1762.pkl_14	0.833333333333
GSE1762.pkl_15	0.833333333333
GSE1762.pkl_16	0.833333333333
GSE1762.pkl_17	0.833333333333
GSE1762.pkl_18	0.833333333333
GSE1762.pkl_19	0.833333333333
GSE18130.pkl_0	0.833333333333
GSE18130.pkl_1	0.833333333333
GSE18130.pkl_2	0.833333333333
GSE18130.pkl_3	0.833333333333
GSE18130.pkl_4	0.833333333333
GSE18130.pkl_5	0.833333333333
GSE18130.pkl_6	0.833333333333
GSE18130.pkl_7	0.833333333333
GSE18130.pkl_8	0.833333333333
GSE18131.pkl_0	1.875
GSE18131.pkl_1	1.875
GSE18131.pkl_2	1.875
GSE18131.pkl_3	1.875
GSE18131.pkl_4	1.875
GSE18131.pkl_5	1.875
GSE18131.pkl_6	1.875
GSE18131.pkl_7	1.875
GSE18131.pkl_8	1.875
GSE18157-GPL200.pkl_0	1.875
GSE18157-GPL200.pkl_1	1.875
GSE18157-GPL200.pkl_2	1.875
GSE18157-GPL200.pkl_3	1.875
GSE18157-GPL200.pkl_4	1.875
GSE18200.pkl_0	3
GSE18200.pkl_1	3
GSE18200.pkl_2	3
GSE18200.pkl_3	3
GSE18200.pkl_4	3
GSE18200.pkl_5	3
GSE18200.pkl_6	3
GSE18200.pkl_7	3
GSE18202.pkl_0	3
GSE18202.pkl_1	3
GSE18202.pkl_2	24
GSE18202.pkl_3	24
GSE18561.pkl_0	10
GSE18561.pkl_1	10
GSE18561.pkl_2	10
GSE18561.pkl_3	10
GSE18561.pkl_4	10
GSE18561.pkl_5	10
GSE18561.pkl_6	10
GSE18561.pkl_7	10
GSE18562.pkl_0	10
GSE18562.pkl_1	10
GSE18562.pkl_2	10
GSE18562.pkl_3	10
GSE18562.pkl_4	10
GSE18562.pkl_5	10
GSE18563.pkl_0	10
GSE18563.pkl_1	10
GSE18563.pkl_2	10
GSE18563.pkl_3	10
GSE18563.pkl_4	10
GSE18563.pkl_5	10
GSE18563.pkl_6	10
GSE18563.pkl_7	10
GSE18563.pkl_8	10
GSE18563.pkl_9	10
GSE18563.pkl_10	10
GSE18563.pkl_11	10
GSE18563.pkl_12	10
GSE18563.pkl_13	10
GSE18601.pkl_0	1.875
GSE18601.pkl_1	1.875
GSE18601.pkl_2	1.875
GSE18601.pkl_3	1.875
GSE18601.pkl_4	1.875
GSE18601.pkl_5	1.875
GSE18601.pkl_6	1.875
GSE18601.pkl_7	1.875
GSE18601.pkl_8	1.875
GSE18601.pkl_9	1.875
GSE18601.pkl_10	1.875
GSE18601.pkl_11	1.875
GSE18601.pkl_12	1.875
GSE18601.pkl_13	1.875
GSE18601.pkl_14	1.875
GSE18601.pkl_15	1.875
GSE18601.pkl_16	1.875
GSE18601.pkl_17	1.875
GSE19138.pkl_0	1.875
GSE19138.pkl_1	1.875
GSE19138.pkl_2	1.875
GSE19138.pkl_3	1.875
GSE19138.pkl_4	1.875
GSE19138.pkl_5	1.875
GSE19310.pkl_0	3
GSE19310.pkl_1	3
GSE19310.pkl_2	3
GSE19310.pkl_3	3
GSE19310.pkl_4	3
GSE19310.pkl_5	3
GSE19310.pkl_6	0.0416666666667
GSE19310.pkl_7	0.0416666666667
GSE19310.pkl_8	0.0416666666667
GSE19310.pkl_9	0.25
GSE19310.pkl_10	0.25
GSE19310.pkl_11	0.25
GSE19310.pkl_12	3
GSE19310.pkl_13	3
GSE19310.pkl_14	3
GSE19310.pkl_15	3
GSE19310.pkl_16	3
GSE19310.pkl_17	3
GSE19310.pkl_18	3
GSE19310.pkl_19	3
GSE19310.pkl_20	3
GSE19310.pkl_21	3
GSE19310.pkl_22	3
GSE19310.pkl_23	3
GSE19310.pkl_24	3
GSE19310.pkl_25	3
GSE19310.pkl_26	3
GSE19310.pkl_27	3
GSE19310.pkl_28	3
GSE19310.pkl_29	3
GSE19972.pkl_0	0.833333333333
GSE19972.pkl_1	0.833333333333
GSE19972.pkl_2	0.833333333333
GSE19972.pkl_3	0.833333333333
GSE19972.pkl_4	0.833333333333
GSE19972.pkl_5	0.833333333333
GSE19972.pkl_6	0.833333333333
GSE19972.pkl_7	0.833333333333
GSE19972.pkl_8	0.833333333333
GSE20053.pkl_0	1.875
GSE20053.pkl_1	1.875
GSE20053.pkl_2	1.875
GSE20053.pkl_3	1.875
GSE20053.pkl_4	1.875
GSE20053.pkl_5	1.875
GSE21008.pkl_0	3
GSE21008.pkl_1	3
GSE21008.pkl_2	3
GSE21008.pkl_3	3
GSE21008.pkl_4	3
GSE21008.pkl_5	3
GSE21008.pkl_6	3
GSE21008.pkl_7	3
GSE21008.pkl_8	3
GSE21008.pkl_9	3
GSE21008.pkl_10	3
GSE21008.pkl_11	3
GSE21008.pkl_12	3
GSE21008.pkl_13	3
GSE21008.pkl_14	3
GSE21008.pkl_15	3
GSE21008.pkl_16	3
GSE21008.pkl_17	3
GSE21008.pkl_18	3
GSE21008.pkl_19	3
GSE21008.pkl_20	3
GSE21008.pkl_21	3
GSE21008.pkl_22	3
GSE21010.pkl_0	3
GSE21010.pkl_1	3
GSE21010.pkl_2	3
GSE21010.pkl_3	3
GSE21010.pkl_4	3
GSE21010.pkl_5	3
GSE21010.pkl_6	3
GSE21010.pkl_7	3
GSE21010.pkl_8	3
GSE21010.pkl_9	3
GSE21010.pkl_10	3
GSE21010.pkl_11	3
GSE21010.pkl_12	3
GSE21010.pkl_13	3
GSE21010.pkl_14	3
GSE21010.pkl_15	3
GSE21010.pkl_16	3
GSE21010.pkl_17	3
GSE21010.pkl_18	3
GSE21010.pkl_19	3
GSE21010.pkl_20	3
GSE21010.pkl_21	3
GSE21010.pkl_22	3
GSE21011.pkl_0	3
GSE21011.pkl_1	3
GSE21011.pkl_2	3
GSE21011.pkl_3	3
GSE21011.pkl_4	3
GSE21011.pkl_5	3
GSE21011.pkl_6	3
GSE21011.pkl_7	3
GSE21011.pkl_8	3
GSE21011.pkl_9	3
GSE21011.pkl_10	3
GSE21011.pkl_11	3
GSE21011.pkl_12	3
GSE21011.pkl_13	3
GSE21011.pkl_14	3
GSE21011.pkl_15	3
GSE21011.pkl_16	3
GSE21011.pkl_17	3
GSE21011.pkl_18	3
GSE21011.pkl_19	3
GSE21011.pkl_20	3
GSE21011.pkl_21	3
GSE21011.pkl_22	3
GSE21011.pkl_23	3
GSE21011.pkl_24	3
GSE21011.pkl_25	3
GSE21012.pkl_0	3
GSE21012.pkl_1	3
GSE21012.pkl_2	3
GSE21012.pkl_3	3
GSE21012.pkl_4	3
GSE21012.pkl_5	3
GSE21012.pkl_6	3
GSE21012.pkl_7	3
GSE21012.pkl_8	3
GSE21012.pkl_9	3
GSE21012.pkl_10	3
GSE21012.pkl_11	3
GSE21012.pkl_12	3
GSE21012.pkl_13	3
GSE21012.pkl_14	3
GSE21012.pkl_15	3
GSE21012.pkl_16	3
GSE21012.pkl_17	3
GSE21012.pkl_18	3
GSE21012.pkl_19	3
GSE21012.pkl_20	3
GSE21012.pkl_21	3
GSE21012.pkl_22	3
GSE21012.pkl_23	3
GSE21012.pkl_24	3
GSE21012.pkl_25	3
GSE21012.pkl_26	3
GSE21012.pkl_27	3
GSE21012.pkl_28	3
GSE21012.pkl_29	3
GSE21012.pkl_30	3
GSE21012.pkl_31	3
GSE21012.pkl_32	3
GSE21012.pkl_33	3
GSE21012.pkl_34	3
GSE21012.pkl_35	3
GSE21012.pkl_36	3
GSE21012.pkl_37	3
GSE21012.pkl_38	3
GSE21012.pkl_39	3
GSE21012.pkl_40	3
GSE21012.pkl_41	3
GSE21012.pkl_42	3
GSE21012.pkl_43	3
GSE21012.pkl_44	3
GSE21012.pkl_45	3
GSE21012.pkl_46	3
GSE21012.pkl_47	3
GSE21012.pkl_48	3
GSE21012.pkl_49	3
GSE21012.pkl_50	3
GSE21012.pkl_51	3
GSE21012.pkl_52	3
GSE21012.pkl_53	3
GSE21012.pkl_54	3
GSE21012.pkl_55	3
GSE21012.pkl_56	3
GSE21012.pkl_57	3
GSE21012.pkl_58	3
GSE21012.pkl_59	3
GSE21012.pkl_60	3
GSE21012.pkl_61	3
GSE21012.pkl_62	3
GSE21012.pkl_63	3
GSE21012.pkl_64	3
GSE21012.pkl_65	3
GSE21012.pkl_66	3
GSE21012.pkl_67	3
GSE21012.pkl_68	3
GSE21012.pkl_69	3
GSE21012.pkl_70	3
GSE21012.pkl_71	3
GSE21162.pkl_0	1.66666666667
GSE21162.pkl_1	1.66666666667
GSE21162.pkl_2	1.66666666667
GSE21162.pkl_3	1.66666666667
GSE21162.pkl_4	1.66666666667
GSE21162.pkl_5	1.66666666667
GSE21376.pkl_0	0.833333333333
GSE21376.pkl_1	0.833333333333
GSE21376.pkl_2	0.833333333333
GSE21376.pkl_3	0.833333333333
GSE21376.pkl_4	0.833333333333
GSE21376.pkl_5	0.833333333333
GSE21376.pkl_6	0.833333333333
GSE21376.pkl_7	0.833333333333
GSE21376.pkl_8	0.833333333333
GSE21526.pkl_0	3
GSE21526.pkl_1	3
GSE21526.pkl_2	3
GSE21526.pkl_3	3
GSE21526.pkl_4	3
GSE21526.pkl_5	3
GSE21591.pkl_0	3
GSE21591.pkl_1	3
GSE21591.pkl_2	3
GSE21591.pkl_3	3
GSE21591.pkl_4	3
GSE21591.pkl_5	3
GSE21591.pkl_6	3
GSE21591.pkl_7	3
GSE21591.pkl_8	3
GSE21591.pkl_9	3
GSE21591.pkl_10	3
GSE21591.pkl_11	3
GSE21591.pkl_12	3
GSE21591.pkl_13	3
GSE21591.pkl_14	3
GSE21747.pkl_0	3
GSE21747.pkl_1	3
GSE21747.pkl_2	3
GSE21747.pkl_3	3
GSE21747.pkl_4	3
GSE21747.pkl_5	3
GSE21784.pkl_0	1.875
GSE21784.pkl_1	1.875
GSE21784.pkl_2	1.875
GSE21784.pkl_3	6
GSE21784.pkl_4	6
GSE21784.pkl_5	6
GSE21784.pkl_6	15
GSE21784.pkl_7	15
GSE21784.pkl_8	15
GSE2180.pkl_0	0.0416666666667
GSE2180.pkl_1	0.0416666666667
GSE2180.pkl_2	0.0416666666667
GSE2180.pkl_3	0.0416666666667
GSE2180.pkl_4	0.0416666666667
GSE2180.pkl_5	0.0416666666667
GSE2180.pkl_6	0.0416666666667
GSE2180.pkl_7	0.0416666666667
GSE2180.pkl_8	0.0416666666667
GSE2180.pkl_9	0.0416666666667
GSE2180.pkl_10	0.0416666666667
GSE2180.pkl_11	0.0416666666667
GSE2180.pkl_12	0.0416666666667
GSE2180.pkl_13	0.0416666666667
GSE2180.pkl_14	0.0416666666667
GSE2180.pkl_15	0.0416666666667
GSE2180.pkl_16	0.0416666666667
GSE2180.pkl_17	0.0416666666667
GSE2180.pkl_18	0.0416666666667
GSE2180.pkl_19	0.0416666666667
GSE2180.pkl_20	0.0416666666667
GSE2180.pkl_21	0.0416666666667
GSE2180.pkl_22	0.0416666666667
GSE2180.pkl_23	0.0416666666667
GSE2180.pkl_24	0.0416666666667
GSE2180.pkl_25	0.0416666666667
GSE2180.pkl_26	0.0416666666667
GSE2180.pkl_27	0.0416666666667
GSE2180.pkl_28	0.0416666666667
GSE2180.pkl_29	0.0416666666667
GSE2180.pkl_30	0.0416666666667
GSE2180.pkl_31	0.0416666666667
GSE2180.pkl_32	0.0416666666667
GSE2180.pkl_33	0.0416666666667
GSE2180.pkl_34	0.0416666666667
GSE2180.pkl_35	0.0416666666667
GSE2180.pkl_36	0.0416666666667
GSE2180.pkl_37	0.0416666666667
GSE2180.pkl_38	0.0416666666667
GSE2180.pkl_39	0.0416666666667
GSE2180.pkl_40	0.0416666666667
GSE2180.pkl_41	0.0416666666667
GSE2180.pkl_42	0.0416666666667
GSE2180.pkl_43	0.0416666666667
GSE2180.pkl_44	0.0416666666667
GSE2180.pkl_45	0.0416666666667
GSE2180.pkl_46	0.0416666666667
GSE2180.pkl_47	0.0416666666667
GSE2180.pkl_48	0.0416666666667
GSE2180.pkl_49	0.0416666666667
GSE2180.pkl_50	0.0416666666667
GSE2180.pkl_51	0.0416666666667
GSE2180.pkl_52	0.0416666666667
GSE2180.pkl_53	0.0416666666667
GSE2180.pkl_54	0.0416666666667
GSE2180.pkl_55	0.0416666666667
GSE2180.pkl_56	0.0416666666667
GSE2180.pkl_57	0.0416666666667
GSE2180.pkl_58	0.0416666666667
GSE2180.pkl_59	0.0416666666667
GSE2180.pkl_60	0.0416666666667
GSE2180.pkl_61	0.0416666666667
GSE2180.pkl_62	0.0416666666667
GSE2180.pkl_63	0.0416666666667
GSE2180.pkl_64	0.0416666666667
GSE2180.pkl_65	0.0416666666667
GSE2180.pkl_66	0.0416666666667
GSE2180.pkl_67	0.0416666666667
GSE2180.pkl_68	0.0416666666667
GSE2180.pkl_69	0.0416666666667
GSE2180.pkl_70	0.0416666666667
GSE2180.pkl_71	0.0416666666667
GSE2180.pkl_72	0.0416666666667
GSE2180.pkl_73	0.0416666666667
GSE2180.pkl_74	0.0416666666667
GSE2180.pkl_75	0.0416666666667
GSE2180.pkl_76	0.0416666666667
GSE2180.pkl_77	0.0416666666667
GSE2180.pkl_78	0.0416666666667
GSE2180.pkl_79	0.0416666666667
GSE2180.pkl_80	0.0416666666667
GSE2180.pkl_81	0.0416666666667
GSE2180.pkl_82	0.0416666666667
GSE2180.pkl_83	0.0416666666667
GSE2180.pkl_84	0.0416666666667
GSE2180.pkl_85	0.0416666666667
GSE2180.pkl_86	0.0416666666667
GSE2180.pkl_87	0.0416666666667
GSE2180.pkl_88	0.0416666666667
GSE2180.pkl_89	0.0416666666667
GSE2180.pkl_90	0.0416666666667
GSE2180.pkl_91	0.0416666666667
GSE2180.pkl_92	0.0416666666667
GSE2180.pkl_93	0.0416666666667
GSE2180.pkl_94	0.0416666666667
GSE2180.pkl_95	0.0416666666667
GSE2180.pkl_96	0.0416666666667
GSE2180.pkl_97	0.0416666666667
GSE2180.pkl_98	0.0416666666667
GSE2180.pkl_99	0.0416666666667
GSE2180.pkl_100	0.0416666666667
GSE2180.pkl_101	0.0416666666667
GSE2180.pkl_102	0.0416666666667
GSE2180.pkl_103	0.0416666666667
GSE2180.pkl_104	0.0416666666667
GSE2180.pkl_105	0.0416666666667
GSE2180.pkl_106	0.0416666666667
GSE2180.pkl_107	0.0416666666667
GSE2180.pkl_108	0.0416666666667
GSE2180.pkl_109	0.0416666666667
GSE2180.pkl_110	0.0416666666667
GSE2180.pkl_111	0.0416666666667
GSE2180.pkl_112	0.0416666666667
GSE2180.pkl_113	0.0416666666667
GSE2180.pkl_114	0.0416666666667
GSE2180.pkl_115	0.0416666666667
GSE2180.pkl_116	0.0416666666667
GSE2180.pkl_117	0.0416666666667
GSE2180.pkl_118	0.0416666666667
GSE2180.pkl_119	0.0416666666667
GSE2180.pkl_120	0.0416666666667
GSE2180.pkl_121	0.0416666666667
GSE2180.pkl_122	0.0416666666667
GSE21819.pkl_0	1.875
GSE21819.pkl_1	1.875
GSE21819.pkl_2	1.875
GSE21819.pkl_3	1.875
GSE21819.pkl_4	1.875
GSE21819.pkl_5	1.875
GSE21851.pkl_0	1.875
GSE21851.pkl_1	1.875
GSE21851.pkl_2	1.875
GSE21851.pkl_3	1.875
GSE21851.pkl_4	1.875
GSE21851.pkl_5	1.875
GSE2210.pkl_0	1.875
GSE2210.pkl_1	1.875
GSE2210.pkl_2	1.875
GSE2210.pkl_3	1.875
GSE2210.pkl_4	1.875
GSE2210.pkl_5	1.875
GSE2210.pkl_6	1.875
GSE2210.pkl_7	1.875
GSE2210.pkl_8	1.875
GSE22660.pkl_0	3
GSE22660.pkl_1	3
GSE22660.pkl_2	3
GSE22660.pkl_3	3
GSE22660.pkl_4	3
GSE22660.pkl_5	3
GSE22660.pkl_6	3
GSE22660.pkl_7	3
GSE22660.pkl_8	3
GSE22660.pkl_9	3
GSE22660.pkl_10	3
GSE22660.pkl_11	3
GSE22660.pkl_12	3
GSE22660.pkl_13	3
GSE22660.pkl_14	3
GSE22660.pkl_15	3
GSE22660.pkl_16	3
GSE22660.pkl_17	3
GSE22660.pkl_18	3
GSE22660.pkl_19	3
GSE22887.pkl_0	1.66666666667
GSE22887.pkl_1	1.66666666667
GSE22887.pkl_2	1.66666666667
GSE22887.pkl_3	1.66666666667
GSE22887.pkl_4	1.66666666667
GSE22887.pkl_5	4
GSE22887.pkl_6	4
GSE22887.pkl_7	4
GSE22887.pkl_8	4
GSE22887.pkl_9	8.91666666667
GSE22887.pkl_10	8.91666666667
GSE22887.pkl_11	8.91666666667
GSE22887.pkl_12	8.91666666667
GSE22887.pkl_13	8.91666666667
GSE23013.pkl_0	3
GSE23013.pkl_1	3
GSE23013.pkl_2	3
GSE23013.pkl_3	3
GSE23013.pkl_4	3
GSE23446.pkl_0	8
GSE23446.pkl_1	8
GSE23446.pkl_2	8
GSE23446.pkl_3	8
GSE23446.pkl_4	8
GSE23446.pkl_5	8
GSE23446.pkl_6	8
GSE23446.pkl_7	8
GSE23447.pkl_0	3
GSE23447.pkl_1	8
GSE23447.pkl_2	8
GSE23447.pkl_3	3
GSE23447.pkl_4	3
GSE23448.pkl_0	1.875
GSE23448.pkl_1	1.875
GSE23448.pkl_2	1.875
GSE23448.pkl_3	1.875
GSE23509.pkl_0	8
GSE23509.pkl_1	8
GSE23509.pkl_2	8
GSE23509.pkl_3	8
GSE23509.pkl_4	8
GSE23509.pkl_5	8
GSE23509.pkl_6	8
GSE23509.pkl_7	8
GSE23509.pkl_8	1.875
GSE23509.pkl_9	1.875
GSE23509.pkl_10	1.875
GSE23509.pkl_11	1.875
GSE23509.pkl_12	3
GSE23509.pkl_13	8
GSE23509.pkl_14	8
GSE23509.pkl_15	3
GSE23509.pkl_16	3
GSE23528.pkl_0	2.16666666667
GSE23528.pkl_1	2.33333333333
GSE23528.pkl_2	2.5
GSE23528.pkl_3	2.66666666667
GSE23528.pkl_4	2.83333333333
GSE23528.pkl_5	3
GSE23528.pkl_6	3.16666666667
GSE23528.pkl_7	3.33333333333
GSE23528.pkl_8	3.5
GSE23528.pkl_9	3.66666666667
GSE23528.pkl_10	3.83333333333
GSE23528.pkl_11	4
GSE23528.pkl_12	2.16666666667
GSE23528.pkl_13	2.33333333333
GSE23528.pkl_14	2.5
GSE23528.pkl_15	2.66666666667
GSE23528.pkl_16	2.83333333333
GSE23528.pkl_17	3
GSE23528.pkl_18	3.16666666667
GSE23528.pkl_19	3.33333333333
GSE23528.pkl_20	3.5
GSE23528.pkl_21	3.66666666667
GSE23528.pkl_22	3.83333333333
GSE23528.pkl_23	4
GSE23528.pkl_24	2.16666666667
GSE23528.pkl_25	2.33333333333
GSE23528.pkl_26	2.5
GSE23528.pkl_27	2.66666666667
GSE23528.pkl_28	2.83333333333
GSE23528.pkl_29	3
GSE23528.pkl_30	3.16666666667
GSE23528.pkl_31	3.33333333333
GSE23528.pkl_32	3.5
GSE23528.pkl_33	3.66666666667
GSE23528.pkl_34	3.83333333333
GSE23528.pkl_35	4
GSE23528.pkl_36	2.16666666667
GSE23528.pkl_37	2.33333333333
GSE23528.pkl_38	2.5
GSE23528.pkl_39	2.66666666667
GSE23528.pkl_40	2.83333333333
GSE23528.pkl_41	3
GSE23528.pkl_42	2.16666666667
GSE23528.pkl_43	2.5
GSE23528.pkl_44	2.66666666667
GSE23528.pkl_45	2.83333333333
GSE23528.pkl_46	3
GSE23528.pkl_47	2.16666666667
GSE23528.pkl_48	2.33333333333
GSE23528.pkl_49	2.5
GSE23528.pkl_50	2.66666666667
GSE23528.pkl_51	2.83333333333
GSE23528.pkl_52	3
GSE23528.pkl_53	2.16666666667
GSE23528.pkl_54	2.33333333333
GSE23528.pkl_55	2.5
GSE23528.pkl_56	2.66666666667
GSE23528.pkl_57	2.83333333333
GSE23528.pkl_58	3
GSE23528.pkl_59	2.16666666667
GSE23528.pkl_60	2.33333333333
GSE23528.pkl_61	2.5
GSE23528.pkl_62	2.66666666667
GSE23528.pkl_63	2.83333333333
GSE23528.pkl_64	3
GSE23528.pkl_65	3.16666666667
GSE23528.pkl_66	3.33333333333
GSE23528.pkl_67	3.5
GSE23528.pkl_68	3.66666666667
GSE23528.pkl_69	3.83333333333
GSE23528.pkl_70	4
GSE23528.pkl_71	2.16666666667
GSE23528.pkl_72	2.33333333333
GSE23528.pkl_73	2.5
GSE23528.pkl_74	2.66666666667
GSE23528.pkl_75	2.83333333333
GSE23528.pkl_76	3
GSE23528.pkl_77	3.16666666667
GSE23528.pkl_78	3.33333333333
GSE23528.pkl_79	3.5
GSE23528.pkl_80	3.66666666667
GSE23528.pkl_81	3.83333333333
GSE23528.pkl_82	4
GSE23528.pkl_83	2.16666666667
GSE23528.pkl_84	2.33333333333
GSE23528.pkl_85	2.5
GSE23528.pkl_86	2.66666666667
GSE23528.pkl_87	2.83333333333
GSE23528.pkl_88	3
GSE23528.pkl_89	3.16666666667
GSE23528.pkl_90	3.33333333333
GSE23528.pkl_91	3.5
GSE23528.pkl_92	3.66666666667
GSE23528.pkl_93	3.83333333333
GSE23528.pkl_94	4
GSE24229.pkl_0	1.66666666667
GSE24229.pkl_1	1.66666666667
GSE24229.pkl_2	1.66666666667
GSE24229.pkl_3	1.66666666667
GSE24229.pkl_4	1.66666666667
GSE24229.pkl_5	1.66666666667
GSE24230.pkl_0	1.66666666667
GSE24230.pkl_1	1.66666666667
GSE24230.pkl_2	1.66666666667
GSE24230.pkl_3	1.66666666667
GSE24230.pkl_4	1.66666666667
GSE24230.pkl_5	1.66666666667
GSE24254.pkl_0	1.66666666667
GSE24254.pkl_1	1.66666666667
GSE24254.pkl_2	1.66666666667
GSE24254.pkl_3	1.66666666667
GSE24254.pkl_4	1.66666666667
GSE24254.pkl_5	1.66666666667
GSE24257.pkl_0	1.66666666667
GSE24257.pkl_1	1.66666666667
GSE24257.pkl_2	1.66666666667
GSE24257.pkl_3	1.66666666667
GSE24257.pkl_4	1.66666666667
GSE24257.pkl_5	1.66666666667
GSE24257.pkl_6	1.66666666667
GSE24257.pkl_7	1.66666666667
GSE24257.pkl_8	1.66666666667
GSE24257.pkl_9	1.66666666667
GSE24257.pkl_10	1.66666666667
GSE24257.pkl_11	1.66666666667
GSE24257.pkl_12	1.66666666667
GSE24257.pkl_13	1.66666666667
GSE24257.pkl_14	1.66666666667
GSE24257.pkl_15	1.66666666667
GSE24257.pkl_16	1.66666666667
GSE24257.pkl_17	1.66666666667
GSE24847.pkl_0	3
GSE24847.pkl_1	3
GSE24847.pkl_2	3
GSE24923-GPL200.pkl_0	3
GSE24923-GPL200.pkl_1	3
GSE24923-GPL200.pkl_2	3
GSE24923-GPL200.pkl_3	3
GSE24923-GPL200.pkl_4	3
GSE25199.pkl_0	0.0416666666667
GSE25199.pkl_1	0.5
GSE25199.pkl_2	2
GSE25285.pkl_0	0.708333333333
GSE25285.pkl_1	0.708333333333
GSE25285.pkl_2	0.708333333333
GSE25285.pkl_3	0.708333333333
GSE25285.pkl_4	0.708333333333
GSE25285.pkl_5	0.708333333333
GSE25285.pkl_6	0.708333333333
GSE25285.pkl_7	0.708333333333
GSE25513.pkl_0	1.875
GSE25513.pkl_1	1.875
GSE25513.pkl_2	1.875
GSE25513.pkl_3	1.875
GSE25513.pkl_4	1.875
GSE25513.pkl_5	1.875
GSE25513.pkl_6	1.875
GSE25513.pkl_7	1.875
GSE25513.pkl_8	1.875
GSE25513.pkl_9	1.875
GSE25513.pkl_10	1.875
GSE25513.pkl_11	1.875
GSE25633.pkl_0	0.0416666666667
GSE25633.pkl_1	0.0416666666667
GSE25633.pkl_2	0.0416666666667
GSE25633.pkl_3	0.0416666666667
GSE25633.pkl_4	0.0416666666667
GSE25633.pkl_5	0.0416666666667
GSE25633.pkl_6	0.0416666666667
GSE25633.pkl_7	0.0416666666667
GSE25633.pkl_8	0.0416666666667
GSE25633.pkl_9	0.0416666666667
GSE25633.pkl_10	0.0416666666667
GSE25633.pkl_11	0.0416666666667
GSE25714.pkl_0	2.5
GSE25714.pkl_1	2.5
GSE25714.pkl_2	2.5
GSE25714.pkl_3	2.5
GSE25714.pkl_4	2.5
GSE25714.pkl_5	2.5
GSE25714.pkl_6	2.5
GSE25714.pkl_7	2.5
GSE25714.pkl_8	2.5
GSE25714.pkl_9	2.5
GSE25831.pkl_0	0.833333333333
GSE25831.pkl_1	0.833333333333
GSE25831.pkl_2	0.833333333333
GSE25831.pkl_3	0.166666666667
GSE25831.pkl_4	0.166666666667
GSE25831.pkl_5	0.166666666667
GSE25834-GPL200.pkl_0	0.833333333333
GSE25834-GPL200.pkl_1	0.833333333333
GSE25834-GPL200.pkl_2	0.833333333333
GSE25834-GPL200.pkl_3	0.166666666667
GSE25834-GPL200.pkl_4	0.166666666667
GSE25834-GPL200.pkl_5	0.166666666667
GSE26823.pkl_0	0.833333333333
GSE26823.pkl_1	0.833333333333
GSE26823.pkl_2	0.833333333333
GSE26823.pkl_3	0.833333333333
GSE26824.pkl_0	0.833333333333
GSE26824.pkl_1	0.833333333333
GSE26824.pkl_2	0.833333333333
GSE26824.pkl_3	0.833333333333
GSE26825.pkl_0	0.833333333333
GSE26825.pkl_1	0.833333333333
GSE26825.pkl_2	0.833333333333
GSE26825.pkl_3	0.833333333333
GSE27401.pkl_0	3
GSE27401.pkl_1	3
GSE27401.pkl_2	3
GSE27401.pkl_3	3
GSE27401.pkl_4	3
GSE27401.pkl_5	3
GSE27401.pkl_6	3
GSE27401.pkl_7	3
GSE27401.pkl_8	3
GSE27677.pkl_0	2
GSE27677.pkl_1	2
GSE27677.pkl_2	3
GSE27677.pkl_3	3
GSE27677.pkl_4	4
GSE27677.pkl_5	4
GSE27677.pkl_6	2.20833333333
GSE27677.pkl_7	2.20833333333
GSE27677.pkl_8	2.33333333333
GSE27677.pkl_9	2.33333333333
GSE27677.pkl_10	2.45833333333
GSE27677.pkl_11	2.45833333333
GSE27677.pkl_12	2.58333333333
GSE27677.pkl_13	2.58333333333
GSE27677.pkl_14	2.83333333333
GSE27677.pkl_15	2.83333333333
GSE27677.pkl_16	3.08333333333
GSE27677.pkl_17	3.08333333333
GSE27677.pkl_18	3.58333333333
GSE27677.pkl_19	3.58333333333
GSE27677.pkl_20	4.08333333333
GSE27677.pkl_21	4.08333333333
GSE27677.pkl_22	4
GSE27677.pkl_23	4
GSE27677.pkl_24	4
GSE27677.pkl_25	4
GSE27677.pkl_26	4
GSE27677.pkl_27	4
GSE27677.pkl_28	4
GSE27677.pkl_29	4
GSE27677.pkl_30	4
GSE27677.pkl_31	4
GSE27677.pkl_32	4
GSE27677.pkl_33	4
GSE27677.pkl_34	4
GSE27677.pkl_35	4
GSE27677.pkl_36	4
GSE27677.pkl_37	4
GSE27677.pkl_38	4
GSE27677.pkl_39	4
GSE27677.pkl_40	4
GSE27677.pkl_41	4
GSE27677.pkl_42	4
GSE27677.pkl_43	4
GSE27677.pkl_44	4
GSE27677.pkl_45	4
GSE27867.pkl_0	1.875
GSE27867.pkl_1	1.875
GSE27867.pkl_2	1.875
GSE27867.pkl_3	1.875
GSE27867.pkl_4	1.875
GSE27867.pkl_5	1.875
GSE28301.pkl_0	3.25
GSE28301.pkl_1	3.25
GSE28301.pkl_2	3.25
GSE28301.pkl_3	3.25
GSE28301.pkl_4	3.25
GSE28301.pkl_5	3.25
GSE28301.pkl_6	3.25
GSE28301.pkl_7	3.25
GSE28494.pkl_0	0.166666666667
GSE28494.pkl_1	0.166666666667
GSE28494.pkl_2	0.166666666667
GSE28494.pkl_3	0.166666666667
GSE28494.pkl_4	0.166666666667
GSE28494.pkl_5	0.166666666667
GSE28494.pkl_6	0.166666666667
GSE28494.pkl_7	0.166666666667
GSE28494.pkl_8	0.166666666667
GSE28494.pkl_9	0.166666666667
GSE28494.pkl_10	0.166666666667
GSE28494.pkl_11	0.166666666667
GSE28853-GPL200.pkl_0	0.166666666667
GSE28853-GPL200.pkl_1	0.166666666667
GSE28853-GPL200.pkl_2	0.166666666667
GSE28853-GPL200.pkl_3	0.166666666667
GSE28853-GPL200.pkl_4	0.166666666667
GSE28853-GPL200.pkl_5	0.166666666667
GSE28853-GPL200.pkl_6	0.166666666667
GSE28853-GPL200.pkl_7	0.166666666667
GSE28853-GPL200.pkl_8	0.166666666667
GSE28853-GPL200.pkl_9	0.166666666667
GSE28853-GPL200.pkl_10	0.166666666667
GSE28853-GPL200.pkl_11	0.166666666667
GSE28856.pkl_0	2
GSE28856.pkl_1	2.16666666667
GSE28856.pkl_2	2
GSE28856.pkl_3	2.16666666667
GSE28856.pkl_4	2
GSE28856.pkl_5	2.16666666667
GSE28856.pkl_6	2
GSE28856.pkl_7	2.16666666667
GSE28856.pkl_8	2.04166666667
GSE28856.pkl_9	2.08333333333
GSE28856.pkl_10	2.04166666667
GSE28856.pkl_11	2.08333333333
GSE28915.pkl_0	4
GSE28915.pkl_1	4
GSE28915.pkl_2	4
GSE28915.pkl_3	4
GSE28915.pkl_4	4
GSE28915.pkl_5	4
GSE28915.pkl_6	4
GSE28915.pkl_7	4
GSE28915.pkl_8	4
GSE28915.pkl_9	4
GSE28915.pkl_10	4
GSE28915.pkl_11	4
GSE28915.pkl_12	4
GSE28915.pkl_13	4
GSE28915.pkl_14	4
GSE28915.pkl_15	4
GSE28915.pkl_16	4
GSE28915.pkl_17	4
GSE28915.pkl_18	4
GSE28915.pkl_19	4
GSE28915.pkl_20	4
GSE28915.pkl_21	4
GSE28915.pkl_22	4
GSE28915.pkl_23	4
GSE2974.pkl_0	1.25
GSE2974.pkl_1	1.25
GSE2974.pkl_2	1.25
GSE2974.pkl_3	1.25
GSE2974.pkl_4	1.25
GSE2974.pkl_5	1.25
GSE2974.pkl_6	1.25
GSE2974.pkl_7	1.25
GSE2974.pkl_8	1.25
GSE2974.pkl_9	1.25
GSE2974.pkl_10	1.25
GSE2974.pkl_11	1.25
GSE2974.pkl_12	1.25
GSE2974.pkl_13	1.25
GSE2974.pkl_14	1.25
GSE2974.pkl_15	1.25
GSE2974.pkl_16	1.25
GSE2974.pkl_17	1.25
GSE2974.pkl_18	1.25
GSE2974.pkl_19	1.25
GSE2974.pkl_20	1.25
GSE2974.pkl_21	1.25
GSE2974.pkl_22	1.25
GSE2974.pkl_23	1.25
GSE2974.pkl_24	1.25
GSE2974.pkl_25	1.25
GSE2974.pkl_26	1.25
GSE2974.pkl_27	1.25
GSE2974.pkl_28	1.25
GSE2974.pkl_29	1.25
GSE2974.pkl_30	1.25
GSE2974.pkl_31	1.25
GSE2974.pkl_32	1.25
GSE2974.pkl_33	1.25
GSE2974.pkl_34	1.25
GSE2974.pkl_35	1.25
GSE2974.pkl_36	1.25
GSE2974.pkl_37	1.25
GSE2974.pkl_38	1.25
GSE2974.pkl_39	1.25
GSE2975-GPL2653.pkl_0	1.04166666667
GSE2975-GPL2655.pkl_0	1.04166666667
GSE2975-GPL2655.pkl_1	1.04166666667
GSE2975-GPL2655.pkl_2	1.04166666667
GSE2975-GPL2655.pkl_3	1.04166666667
GSE29979.pkl_0	1.875
GSE29979.pkl_1	1.875
GSE29979.pkl_2	1.875
GSE29979.pkl_3	1.875
GSE29979.pkl_4	1.875
GSE29979.pkl_5	1.875
GSE29979.pkl_6	1.875
GSE29979.pkl_7	1.875
GSE30505.pkl_0	1.45833333333
GSE30505.pkl_1	1.45833333333
GSE30505.pkl_2	1.45833333333
GSE30505.pkl_3	1.45833333333
GSE30505.pkl_4	1.45833333333
GSE30505.pkl_5	1.45833333333
GSE30505.pkl_6	1.45833333333
GSE30505.pkl_7	1.45833333333
GSE30505.pkl_8	1.45833333333
GSE30505.pkl_9	1.45833333333
GSE30505.pkl_10	1.45833333333
GSE30505.pkl_11	1.45833333333
GSE30505.pkl_12	8
GSE30505.pkl_13	8
GSE30505.pkl_14	8
GSE30505.pkl_15	8
GSE30505.pkl_16	8
GSE30505.pkl_17	8
GSE30505.pkl_18	8
GSE30505.pkl_19	8
GSE30505.pkl_20	8
GSE30505.pkl_21	8
GSE30505.pkl_22	8
GSE30666.pkl_0	0.0833333333333
GSE30666.pkl_1	0.0833333333333
GSE30666.pkl_2	0.0833333333333
GSE30666.pkl_3	0.0833333333333
GSE30666.pkl_4	0.0833333333333
GSE30666.pkl_5	0.0833333333333
GSE30666.pkl_6	0.0833333333333
GSE30666.pkl_7	0.0833333333333
GSE30666.pkl_8	0.0833333333333
GSE30666.pkl_9	0.0833333333333
GSE30666.pkl_10	0.0833333333333
GSE30666.pkl_11	0.0833333333333
GSE30666.pkl_12	0.0833333333333
GSE30666.pkl_13	0.0833333333333
GSE30666.pkl_14	0.0833333333333
GSE30666.pkl_15	0.0833333333333
GSE30666.pkl_16	0.0833333333333
GSE30666.pkl_17	0.0833333333333
GSE30666.pkl_18	0.0833333333333
GSE30666.pkl_19	0.0833333333333
GSE30666.pkl_20	0.0833333333333
GSE30666.pkl_21	0.0833333333333
GSE30666.pkl_22	0.0833333333333
GSE30666.pkl_23	0.0833333333333
GSE30725.pkl_0	3
GSE30725.pkl_1	3
GSE30725.pkl_2	3
GSE30725.pkl_3	3
GSE30725.pkl_4	3
GSE30725.pkl_5	3
GSE30725.pkl_6	3
GSE30725.pkl_7	3
GSE30725.pkl_8	3
GSE30725.pkl_9	3
GSE30725.pkl_10	3
GSE30725.pkl_11	3
GSE30725.pkl_12	3
GSE30725.pkl_13	3
GSE30725.pkl_14	3
GSE30725.pkl_15	3
GSE30725.pkl_16	3
GSE30725.pkl_17	3
GSE30725.pkl_18	3
GSE30725.pkl_19	3
GSE30725.pkl_20	1.875
GSE30725.pkl_21	1.875
GSE30725.pkl_22	1.875
GSE30725.pkl_23	1.875
GSE30725.pkl_24	1.875
GSE30725.pkl_25	1.875
GSE30725.pkl_26	1.875
GSE30725.pkl_27	1.875
GSE31422-GPL14144.pkl_0	0.0625
GSE31422-GPL14144.pkl_1	0.0833333333333
GSE31422-GPL14144.pkl_2	0.0916666666667
GSE31422-GPL14144.pkl_3	0.104166666667
GSE31422-GPL14144.pkl_4	0.125
GSE31422-GPL14144.pkl_5	0.145833333333
GSE31422-GPL14144.pkl_6	0.166666666667
GSE31422-GPL14144.pkl_7	0.208333333333
GSE31422-GPL14144.pkl_8	0.291666666667
GSE31422-GPL14144.pkl_9	0.666666666667
GSE31422-GPL14144.pkl_10	0.0625
GSE31422-GPL14144.pkl_11	0.0833333333333
GSE31422-GPL14144.pkl_12	0.0916666666667
GSE31422-GPL14144.pkl_13	0.104166666667
GSE31422-GPL14144.pkl_14	0.125
GSE31422-GPL14144.pkl_15	0.145833333333
GSE31422-GPL14144.pkl_16	0.166666666667
GSE31422-GPL14144.pkl_17	0.208333333333
GSE31422-GPL14144.pkl_18	0.291666666667
GSE31422-GPL14144.pkl_19	0.666666666667
GSE31422-GPL14144.pkl_20	0.0625
GSE31422-GPL14144.pkl_21	0.0833333333333
GSE31422-GPL14144.pkl_22	0.0916666666667
GSE31422-GPL14144.pkl_23	0.104166666667
GSE31422-GPL14144.pkl_24	0.125
GSE31422-GPL14144.pkl_25	0.145833333333
GSE31422-GPL14144.pkl_26	0.166666666667
GSE31422-GPL14144.pkl_27	0.208333333333
GSE31422-GPL14144.pkl_28	0.291666666667
GSE31422-GPL14144.pkl_29	0.666666666667
GSE3169-GPL2653.pkl_0	0.833333333333
GSE3169-GPL2653.pkl_1	0.833333333333
GSE3169-GPL2653.pkl_2	0.833333333333
GSE3169-GPL2653.pkl_3	0.833333333333
GSE3169-GPL2653.pkl_4	0.833333333333
GSE3169-GPL2653.pkl_5	0.833333333333
GSE3169-GPL2653.pkl_6	0.833333333333
GSE3169-GPL2653.pkl_7	0.833333333333
GSE3169-GPL2653.pkl_8	0.833333333333
GSE3169-GPL2653.pkl_9	0.833333333333
GSE3169-GPL2653.pkl_10	0.833333333333
GSE3169-GPL2653.pkl_11	0.833333333333
GSE3169-GPL2653.pkl_12	0.833333333333
GSE3169-GPL2653.pkl_13	0.833333333333
GSE3169-GPL2653.pkl_14	0.833333333333
GSE3169-GPL2653.pkl_15	0.833333333333
GSE3169-GPL2653.pkl_16	0.833333333333
GSE3169-GPL2653.pkl_17	0.833333333333
GSE3169-GPL2653.pkl_18	0.833333333333
GSE3169-GPL2653.pkl_19	0.833333333333
GSE3169-GPL2653.pkl_20	0.833333333333
GSE3169-GPL2653.pkl_21	0.833333333333
GSE3169-GPL2653.pkl_22	0.833333333333
GSE3169-GPL2653.pkl_23	0.833333333333
GSE3169-GPL2653.pkl_24	0.833333333333
GSE3169-GPL2653.pkl_25	0.833333333333
GSE3169-GPL2653.pkl_26	0.833333333333
GSE3169-GPL2653.pkl_27	0.833333333333
GSE3169-GPL2653.pkl_28	0.833333333333
GSE3169-GPL2653.pkl_29	0.833333333333
GSE3169-GPL2653.pkl_30	0.833333333333
GSE3169-GPL2653.pkl_31	0.833333333333
GSE3169-GPL2653.pkl_32	0.833333333333
GSE3169-GPL2653.pkl_33	0.833333333333
GSE3169-GPL2653.pkl_34	0.833333333333
GSE3169-GPL2653.pkl_35	0.833333333333
GSE3169-GPL2653.pkl_36	0.833333333333
GSE3169-GPL2653.pkl_37	0.833333333333
GSE3169-GPL2653.pkl_38	0.833333333333
GSE3169-GPL2653.pkl_39	0.833333333333
GSE3169-GPL2653.pkl_40	0.833333333333
GSE3169-GPL2653.pkl_41	0.833333333333
GSE3169-GPL2653.pkl_42	0.833333333333
GSE3169-GPL2653.pkl_43	0.833333333333
GSE3169-GPL2653.pkl_44	0.833333333333
GSE3169-GPL2653.pkl_45	0.833333333333
GSE3169-GPL2653.pkl_46	0.833333333333
GSE3169-GPL2653.pkl_47	0.833333333333
GSE3169-GPL2653.pkl_48	0.833333333333
GSE3169-GPL2653.pkl_49	0.833333333333
GSE3169-GPL2653.pkl_50	0.833333333333
GSE3169-GPL2653.pkl_51	0.833333333333
GSE3169-GPL2653.pkl_52	0.833333333333
GSE3169-GPL2653.pkl_53	0.833333333333
GSE3169-GPL2653.pkl_54	0.833333333333
GSE3169-GPL2653.pkl_55	0.833333333333
GSE3169-GPL2653.pkl_56	0.833333333333
GSE3169-GPL2653.pkl_57	0.833333333333
GSE3169-GPL2653.pkl_58	0.833333333333
GSE3169-GPL2653.pkl_59	0.833333333333
GSE3169-GPL2653.pkl_60	0.833333333333
GSE3169-GPL2653.pkl_61	0.833333333333
GSE3169-GPL2653.pkl_62	0.833333333333
GSE3169-GPL2653.pkl_63	0.833333333333
GSE3169-GPL2653.pkl_64	0.833333333333
GSE3169-GPL2653.pkl_65	0.833333333333
GSE3169-GPL2653.pkl_66	0.833333333333
GSE3169-GPL2655.pkl_0	0.833333333333
GSE3169-GPL2655.pkl_1	0.833333333333
GSE3169-GPL2655.pkl_2	0.833333333333
GSE3169-GPL2655.pkl_3	0.833333333333
GSE3169-GPL2655.pkl_4	0.833333333333
GSE3169-GPL2655.pkl_5	0.833333333333
GSE3169-GPL2655.pkl_6	0.833333333333
GSE3169-GPL2655.pkl_7	0.833333333333
GSE3169-GPL2655.pkl_8	0.833333333333
GSE3169-GPL2655.pkl_9	0.833333333333
GSE3169-GPL2655.pkl_10	0.833333333333
GSE3169-GPL2655.pkl_11	0.833333333333
GSE3169-GPL2655.pkl_12	0.833333333333
GSE3169-GPL2655.pkl_13	0.833333333333
GSE3169-GPL2754.pkl_0	0.833333333333
GSE3169-GPL2754.pkl_1	0.833333333333
GSE3169-GPL2754.pkl_2	0.833333333333
GSE3169-GPL2754.pkl_3	0.833333333333
GSE3169-GPL2754.pkl_4	0.833333333333
GSE3169-GPL2766.pkl_0	0.833333333333
GSE3169-GPL2766.pkl_1	0.833333333333
GSE3169-GPL2766.pkl_2	0.833333333333
GSE3169-GPL2766.pkl_3	0.833333333333
GSE3169-GPL2766.pkl_4	0.833333333333
GSE3169-GPL2766.pkl_5	0.833333333333
GSE3169-GPL2766.pkl_6	0.833333333333
GSE3169-GPL2766.pkl_7	0.833333333333
GSE32031.pkl_0	1.25
GSE32031.pkl_1	1.25
GSE32031.pkl_2	1.25
GSE32031.pkl_3	1.25
GSE32031.pkl_4	1.25
GSE32031.pkl_5	1.25
GSE32339.pkl_0	1.45833333333
GSE32339.pkl_1	1.45833333333
GSE32339.pkl_2	3
GSE32339.pkl_3	3
GSE32339.pkl_4	1.45833333333
GSE32339.pkl_5	3
GSE32339.pkl_6	3
GSE32339.pkl_7	3
GSE32339.pkl_8	1.45833333333
GSE32339.pkl_9	3
GSE32467.pkl_0	1.25
GSE32467.pkl_1	1.25
GSE32467.pkl_2	1.25
GSE32467.pkl_3	1.25
GSE32467.pkl_4	1.25
GSE32467.pkl_5	1.25
GSE32521.pkl_0	1.45833333333
GSE32521.pkl_1	1.45833333333
GSE32521.pkl_2	1.45833333333
GSE32521.pkl_3	1.45833333333
GSE32521.pkl_4	1.45833333333
GSE32521.pkl_5	1.45833333333
GSE32943.pkl_0	2
GSE32944-GPL14724.pkl_0	1.04166666667
GSE32944-GPL14724.pkl_1	1.04166666667
GSE32944-GPL14724.pkl_2	1.04166666667
GSE32944-GPL14724.pkl_3	1.04166666667
GSE32944-GPL14724.pkl_4	1.04166666667
GSE32944-GPL14724.pkl_5	1.04166666667
GSE32944-GPL14724.pkl_6	2
GSE32944-GPL200.pkl_0	2
GSE32944-GPL200.pkl_1	2
GSE32944-GPL200.pkl_2	2
GSE32944-GPL200.pkl_3	2
GSE32944-GPL200.pkl_4	2
GSE32944-GPL200.pkl_5	2
GSE33339.pkl_0	2.5
GSE33339.pkl_1	2.5
GSE33339.pkl_2	2.5
GSE33339.pkl_3	2.5
GSE33339.pkl_4	2.5
GSE33339.pkl_5	2.5
GSE33339.pkl_6	2.5
GSE33339.pkl_7	2.5
GSE34026.pkl_0	1.45833333333
GSE34026.pkl_1	1.45833333333
GSE34026.pkl_2	1.45833333333
GSE34026.pkl_3	1.45833333333
GSE34026.pkl_4	1.45833333333
GSE34026.pkl_5	1.45833333333
GSE34026.pkl_6	1.45833333333
GSE34026.pkl_7	1.45833333333
GSE34026.pkl_8	1.45833333333
GSE34026.pkl_9	1.45833333333
GSE34026.pkl_10	1.45833333333
GSE34026.pkl_11	1.45833333333
GSE34026.pkl_12	1.45833333333
GSE34026.pkl_13	1.45833333333
GSE34026.pkl_14	1.45833333333
GSE34471.pkl_0	1.875
GSE34471.pkl_1	1.875
GSE34471.pkl_2	1.875
GSE34471.pkl_3	1.875
GSE34471.pkl_4	1.875
GSE34471.pkl_5	1.875
GSE34471.pkl_6	1.875
GSE34471.pkl_7	1.875
GSE34471.pkl_8	1.875
GSE34471.pkl_9	1.875
GSE34471.pkl_10	1.875
GSE34471.pkl_11	1.875
GSE35354.pkl_0	1.875
GSE35354.pkl_1	1.875
GSE35354.pkl_2	1.875
GSE35354.pkl_3	1.875
GSE35354.pkl_4	1.875
GSE35354.pkl_5	1.875
GSE35354.pkl_6	1.875
GSE35354.pkl_7	1.875
GSE35354.pkl_8	1.875
GSE35354.pkl_9	1.875
GSE35354.pkl_10	1.875
GSE35354.pkl_11	1.875
GSE35354.pkl_12	1.875
GSE35354.pkl_13	1.875
GSE35354.pkl_14	1.875
GSE35354.pkl_15	1.875
GSE35354.pkl_16	1.875
GSE35354.pkl_17	1.875
GSE35354.pkl_18	1.875
GSE35354.pkl_19	1.875
GSE35354.pkl_20	1.875
GSE35354.pkl_21	1.875
GSE35354.pkl_22	1.875
GSE35354.pkl_23	1.875
GSE35360.pkl_0	1.875
GSE35360.pkl_1	1.875
GSE35360.pkl_2	1.875
GSE35360.pkl_3	1.875
GSE35360.pkl_4	1.875
GSE35360.pkl_5	1.875
GSE35360.pkl_6	1.875
GSE35360.pkl_7	1.875
GSE35360.pkl_8	1.875
GSE35360.pkl_9	1.875
GSE35360.pkl_10	1.875
GSE35360.pkl_11	1.875
GSE35360.pkl_12	1.875
GSE35360.pkl_13	1.875
GSE35360.pkl_14	1.875
GSE35360.pkl_15	1.875
GSE35360.pkl_16	1.875
GSE35360.pkl_17	1.875
GSE35360.pkl_18	1.875
GSE35360.pkl_19	1.875
GSE35360.pkl_20	1.875
GSE35360.pkl_21	1.875
GSE35360.pkl_22	1.875
GSE35360.pkl_23	1.875
GSE35360.pkl_24	1.875
GSE35360.pkl_25	1.875
GSE35360.pkl_26	1.875
GSE3633-GPL3096.pkl_0	1.04166666667
GSE3633-GPL3096.pkl_1	1.875
GSE3633-GPL3096.pkl_2	3
GSE3633-GPL3096.pkl_3	1.04166666667
GSE3633-GPL3096.pkl_4	0.208333333333
GSE3633-GPL3096.pkl_6	1.45833333333
GSE3633-GPL3096.pkl_7	1.25
GSE3633-GPL3096.pkl_8	1.04166666667
GSE3633-GPL3097.pkl_0	1.25
GSE3633-GPL3097.pkl_1	0.833333333333
GSE3633-GPL3097.pkl_2	0.208333333333
GSE3633-GPL3097.pkl_3	3
[truncated: 1,725 more rows]
