# Supplementary material for: A universal transcriptomic signature of age reveals the temporal scaling of Caenorhabditis elegans aging trajectories
Source: Sci Rep. 2019 May 14;9:7368. doi: 10.1038/s41598-019-43075-z (PMC6517414; doi:10.1038/s41598-019-43075-z)
Supplement: Supplementary file 4 — Dataset 4 [file 41598_2019_43075_MOESM4_ESM.csv]

Gene WormBaseID
WBGene00018073
WBGene00000974
WBGene00004878
WBGene00020229
WBGene00000081
WBGene00004915
WBGene00011951
WBGene00013380
WBGene00009996
WBGene00006504
WBGene00022401
WBGene00008934
WBGene00004416
WBGene00020091
WBGene00010498
WBGene00008411
WBGene00012484
WBGene00012766
WBGene00016760
WBGene00017925
WBGene00008343
WBGene00004086
WBGene00000209
WBGene00020915
WBGene00017733
WBGene00012144
WBGene00021486
WBGene00009978
WBGene00015566
WBGene00019090
WBGene00020932
WBGene00002183
WBGene00008239
WBGene00016495
WBGene00020358
WBGene00009307
WBGene00003621
WBGene00001500
WBGene00008922
WBGene00002174
WBGene00019284
WBGene00009943
WBGene00022112
WBGene00000067
WBGene00017699
WBGene00011668
WBGene00004410
WBGene00008641
WBGene00016409
WBGene00006561
WBGene00017541
WBGene00001827
WBGene00021648
WBGene00017147
WBGene00007114
WBGene00018963
WBGene00000680
WBGene00004205
WBGene00000480
WBGene00004385
WBGene00010593
WBGene00022014
WBGene00003901
WBGene00003687
WBGene00000696
WBGene00007921
WBGene00011480
WBGene00010951
WBGene00004360
WBGene00009145
WBGene00012015
WBGene00003958
WBGene00020557
WBGene00020028
WBGene00017830
WBGene00006773
WBGene00003699
WBGene00018298
WBGene00008750
WBGene00004272
WBGene00003947
WBGene00003011
WBGene00011408
WBGene00003960
WBGene00003148
WBGene00011222
WBGene00001479
WBGene00015326
WBGene00007384
WBGene00003228
WBGene00004243
WBGene00012964
WBGene00001836
WBGene00012880
WBGene00009834
WBGene00006946
WBGene00010759
WBGene00022298
WBGene00017663
WBGene00022296
WBGene00017643
WBGene00017480
WBGene00019660
WBGene00018422
WBGene00007023
WBGene00000411
WBGene00022177
WBGene00002100
WBGene00021444
WBGene00011054
WBGene00007620
WBGene00019476
WBGene00008005
WBGene00004020
WBGene00021022
WBGene00000898
WBGene00009319
WBGene00013233
WBGene00014123
WBGene00004933
WBGene00004895
WBGene00017534
WBGene00003609
WBGene00004699
WBGene00018803
WBGene00013575
WBGene00007698
WBGene00002258
WBGene00004480
WBGene00003790
WBGene00007048
WBGene00019100
WBGene00002248
WBGene00007135
WBGene00003611
WBGene00017440
WBGene00009385
WBGene00007185
WBGene00016630
WBGene00019842
WBGene00012578
WBGene00015232
WBGene00011867
WBGene00012995
WBGene00012657
WBGene00001935
WBGene00001820
WBGene00016446
WBGene00003610
WBGene00007707
WBGene00017119
WBGene00007244
WBGene00004204
WBGene00006611
WBGene00016258
WBGene00011908
WBGene00010810
WBGene00015009
WBGene00013433
WBGene00003097
WBGene00018103
WBGene00019130
WBGene00006523
WBGene00008006
WBGene00021883
WBGene00013898
WBGene00012546
WBGene00004217
WBGene00018240
WBGene00017795
WBGene00007224
WBGene00009918
WBGene00018274
WBGene00009664
WBGene00011068
WBGene00011899
WBGene00003755
WBGene00020949
WBGene00021813
WBGene00012794
WBGene00013557
WBGene00013406
WBGene00004357
WBGene00000264
WBGene00000816
WBGene00000268
WBGene00009190
WBGene00020274
WBGene00013297
WBGene00001496
WBGene00009098
WBGene00000368
WBGene00010351
WBGene00010051
WBGene00011579
WBGene00019280
WBGene00003953
WBGene00000917
WBGene00007107
WBGene00022739
WBGene00022260
WBGene00000776
WBGene00019890
WBGene00001168
WBGene00019357
WBGene00000182
WBGene00013140
WBGene00003801
WBGene00018814
WBGene00000386
WBGene00007705
WBGene00017881
WBGene00011897
WBGene00012109
WBGene00003035
WBGene00016710
WBGene00012209
WBGene00008686
WBGene00010720
WBGene00000981
WBGene00009187
WBGene00017071
WBGene00010905
WBGene00018721
WBGene00020275
WBGene00004809
WBGene00000699
WBGene00012494
WBGene00007731
WBGene00007429
WBGene00018489
WBGene00020382
WBGene00007697
WBGene00001019
WBGene00011032
WBGene00015767
WBGene00022737
WBGene00000302
WBGene00018208
WBGene00014054
WBGene00008720
WBGene00004483
WBGene00013197
WBGene00003864
WBGene00019832
WBGene00006647
WBGene00020894
WBGene00011232
WBGene00004681
WBGene00011334
WBGene00000567
WBGene00021576
WBGene00022069
WBGene00013181
WBGene00011501
WBGene00019822
WBGene00015116
WBGene00011312
WBGene00009920
WBGene00022122
WBGene00010491
WBGene00011272
WBGene00004337
WBGene00016170
WBGene00000475
WBGene00016794
WBGene00013231
WBGene00016394
WBGene00001345
WBGene00016380
WBGene00005018
WBGene00020562
WBGene00008227
WBGene00022306
WBGene00007623
WBGene00006985
WBGene00022268
WBGene00021906
WBGene00009366
WBGene00000875
WBGene00003123
WBGene00001104
WBGene00011017
WBGene00003230
WBGene00013109
WBGene00021756
WBGene00011015
WBGene00009160
WBGene00006833
WBGene00011526
WBGene00010018
WBGene00009724
WBGene00015037
WBGene00013688
WBGene00000405
WBGene00019270
WBGene00013697
WBGene00016261
WBGene00020966
WBGene00017010
WBGene00000112
WBGene00000148
WBGene00020286
WBGene00011035
WBGene00000556
WBGene00003091
WBGene00016314
WBGene00008832
WBGene00000843
WBGene00017982
WBGene00022361
WBGene00011050
WBGene00013035
WBGene00018370
WBGene00016575
WBGene00015102
WBGene00012650
WBGene00012139
WBGene00006713
WBGene00000562
WBGene00007460
WBGene00003786
WBGene00004025
WBGene00001155
WBGene00021133
WBGene00012895
WBGene00001976
WBGene00006405
WBGene00001110
WBGene00022383
WBGene00021830
WBGene00004237
WBGene00021925
WBGene00006318
WBGene00012527
WBGene00022100
WBGene00000592
WBGene00022678
WBGene00008283
WBGene00003170
WBGene00012487
WBGene00003000
WBGene00007019
WBGene00022868
WBGene00001262
WBGene00021834
WBGene00004900
WBGene00016040
WBGene00000552
WBGene00017766
WBGene00007458
WBGene00012188
WBGene00000731
WBGene00003074
WBGene00020553
WBGene00012416
WBGene00020461
WBGene00020260
WBGene00017765
WBGene00020994
WBGene00011890
WBGene00009028
WBGene00017769
WBGene00018612
WBGene00016352
WBGene00007193
WBGene00000420
WBGene00007413
WBGene00004241
WBGene00006382
WBGene00003962
WBGene00013803
WBGene00001051
WBGene00011543
WBGene00011144
WBGene00000502
WBGene00017080
WBGene00012553
WBGene00001073
WBGene00004147
WBGene00021800
WBGene00008711
WBGene00004422
WBGene00012753
WBGene00001978
WBGene00013799
WBGene00001678
WBGene00013196
WBGene00008569
WBGene00011039
WBGene00020929
WBGene00007784
WBGene00001020
WBGene00000879
WBGene00006591
WBGene00012481
WBGene00006374
WBGene00021508
WBGene00011636
WBGene00002004
WBGene00009176
WBGene00020457
WBGene00017640
WBGene00003923
WBGene00010664
WBGene00006578
WBGene00004954
WBGene00021519
WBGene00013079
WBGene00013986
WBGene00004491
WBGene00001391
WBGene00022148
WBGene00011635
WBGene00007394
WBGene00001578
WBGene00003695
WBGene00007824
WBGene00022765
WBGene00009902
WBGene00003079
WBGene00001234
WBGene00004509
WBGene00012021
WBGene00012395
WBGene00021909
WBGene00011662
WBGene00001788
WBGene00016192
WBGene00003996
WBGene00008149
WBGene00008775
WBGene00012423
WBGene00004311
WBGene00006754
WBGene00017402
WBGene00017201
WBGene00010500
WBGene00007507
WBGene00009103
WBGene00003473
WBGene00002273
WBGene00013671
WBGene00012140
WBGene00015101
WBGene00012106
WBGene00015479
WBGene00009781
WBGene00017800
WBGene00020909
WBGene00022235
WBGene00007091
WBGene00012762
WBGene00021024
WBGene00008431
WBGene00006791
WBGene00003815
WBGene00010456
WBGene00016417
WBGene00001493
WBGene00007315
WBGene00022538
WBGene00022460
WBGene00003061
WBGene00019607
WBGene00008499
WBGene00019978
WBGene00005010
WBGene00004800
WBGene00008123
WBGene00015810
WBGene00016636
WBGene00000685
WBGene00000698
WBGene00017162
WBGene00013209
WBGene00018217
WBGene00013453
WBGene00012887
WBGene00008110
WBGene00012608
WBGene00002147
WBGene00022850
WBGene00016501
WBGene00012897
WBGene00010564
WBGene00003162
WBGene00010054
WBGene00004371
WBGene00002175
WBGene00000835
WBGene00022130
WBGene00012474
WBGene00021035
WBGene00010041
WBGene00013461
WBGene00010184
WBGene00000206
WBGene00022048
WBGene00001163
WBGene00007215
WBGene00002275
WBGene00003952
WBGene00001385
WBGene00001498
WBGene00008765
WBGene00021293
WBGene00019429
WBGene00022776
WBGene00019013
WBGene00007797
WBGene00004300
WBGene00022618
WBGene00018817
WBGene00006840
WBGene00003155
WBGene00004189
WBGene00021842
WBGene00012972
WBGene00017758
WBGene00004775
WBGene00021348
WBGene00019433
WBGene00020950
WBGene00015746
WBGene00021374
WBGene00012101
WBGene00003158
WBGene00022785
WBGene00013670
WBGene00013242
WBGene00010130
WBGene00022297
WBGene00011777
WBGene00001523
WBGene00013136
WBGene00002162
WBGene00008403
WBGene00002497
WBGene00016453
WBGene00008371
WBGene00006061
WBGene00007430
WBGene00020311
WBGene00004875
WBGene00019162
WBGene00021654
WBGene00013029
WBGene00001755
WBGene00009347
WBGene00001862
WBGene00007573
WBGene00001719
WBGene00016060
WBGene00022140
WBGene00016121
WBGene00009285
WBGene00015150
WBGene00019900
WBGene00016147
WBGene00010713
WBGene00018999
WBGene00003992
WBGene00018765
WBGene00010882
WBGene00019274
WBGene00017349
WBGene00003130
WBGene00008915
WBGene00016146
WBGene00018392
WBGene00017646
WBGene00000615
WBGene00016148
WBGene00009006
WBGene00021116
WBGene00004447
WBGene00003705
WBGene00022794
WBGene00015935
WBGene00022057
WBGene00011231
WBGene00003847
WBGene00021155
WBGene00001041
WBGene00010790
WBGene00007625
WBGene00011112
WBGene00012243
WBGene00011037
WBGene00000114
WBGene00001284
WBGene00001751
WBGene00010755
WBGene00000713
WBGene00009440
WBGene00017801
WBGene00002073
WBGene00007090
WBGene00003932
WBGene00006677
WBGene00009286
WBGene00015916
WBGene00001497
WBGene00019693
WBGene00010657
WBGene00017121
WBGene00001058
WBGene00000023
WBGene00016333
WBGene00015206
WBGene00004468
WBGene00018811
WBGene00020263
WBGene00021079
WBGene00001758
WBGene00017759
WBGene00019400
WBGene00017481
WBGene00007545
WBGene00001214
WBGene00013658
WBGene00000841
WBGene00004168
WBGene00007385
WBGene00016238
WBGene00011592
WBGene00002152
WBGene00003657
WBGene00012122
WBGene00020404
WBGene00022852
WBGene00009156
WBGene00006367
WBGene00012755
WBGene00021372
WBGene00019786
WBGene00015021
WBGene00013540
WBGene00019898
WBGene00017065
WBGene00001230
WBGene00007184
WBGene00007036
WBGene00004444
WBGene00004278
WBGene00009939
WBGene00012906
WBGene00003072
WBGene00015970
WBGene00003618
WBGene00001045
WBGene00015981
WBGene00017967
WBGene00017921
WBGene00009394
WBGene00013577
WBGene00001591
WBGene00006843
WBGene00011318
WBGene00001648
WBGene00003129
WBGene00011239
WBGene00000611
WBGene00016967
WBGene00011717
WBGene00010539
WBGene00015336
WBGene00019778
WBGene00012713
WBGene00019983
WBGene00013239
WBGene00021841
WBGene00003421
WBGene00000764
WBGene00016670
WBGene00011156
WBGene00003793
WBGene00011857
WBGene00003979
WBGene00011835
WBGene00019005
WBGene00016582
WBGene00018586
WBGene00022118
WBGene00017984
WBGene00008198
WBGene00010309
WBGene00018015
WBGene00009896
WBGene00018045
WBGene00015553
WBGene00000554
WBGene00006707
WBGene00012208
WBGene00010621
WBGene00016845
WBGene00011311
WBGene00014243
WBGene00019513
WBGene00010685
WBGene00002268
WBGene00015160
WBGene00016182
WBGene00022576
WBGene00007991
WBGene00013284
WBGene00017659
WBGene00003417
WBGene00013509
WBGene00000369
WBGene00012658
WBGene00015203
WBGene00022380
WBGene00010565
WBGene00015074
WBGene00003034
WBGene00012739
WBGene00011490
WBGene00022257
WBGene00019118
WBGene00019322
WBGene00010306
WBGene00006699
WBGene00008318
WBGene00006606
WBGene00010646
WBGene00018041
WBGene00004986
WBGene00003617
WBGene00007720
WBGene00008823
WBGene00019716
WBGene00016589
WBGene00015469
WBGene00000138
WBGene00010096
WBGene00004363
WBGene00011110
WBGene00004029
WBGene00018609
WBGene00013926
WBGene00018674
WBGene00017054
WBGene00003090
WBGene00010699
WBGene00007335
WBGene00006448
WBGene00011502
WBGene00018071
WBGene00017799
WBGene00011503
WBGene00006415
WBGene00010317
WBGene00004333
WBGene00003475
WBGene00021602
WBGene00022253
WBGene00013544
WBGene00001432
WBGene00018138
WBGene00020446
WBGene00001571
WBGene00001227
WBGene00011738
WBGene00021073
WBGene00002997
WBGene00004755
WBGene00020962
WBGene00009662
WBGene00010825
WBGene00006051
WBGene00014112
WBGene00010012
WBGene00008081
WBGene00007761
WBGene00021545
WBGene00021843
WBGene00010617
WBGene00000396
WBGene00018330
WBGene00017369
WBGene00006976
WBGene00019268
WBGene00010086
WBGene00013434
WBGene00009218
WBGene00011696
WBGene00022348
WBGene00010912
WBGene00008164
WBGene00017589
WBGene00013100
WBGene00011350
WBGene00007836
WBGene00020090
WBGene00004296
WBGene00010408
WBGene00002891
WBGene00015131
WBGene00008370
WBGene00002299
WBGene00003372
WBGene00004920
WBGene00001040
WBGene00019166
WBGene00001137
WBGene00000113
WBGene00021815
WBGene00013111
WBGene00023405
WBGene00008887
WBGene00006514
WBGene00007855
WBGene00021880
WBGene00020662
WBGene00000969
WBGene00022788
WBGene00022107
WBGene00003586
WBGene00022620
WBGene00013240
WBGene00010038
WBGene00000839
WBGene00001505
WBGene00006829
WBGene00018018
WBGene00003021
WBGene00015347
WBGene00021021
WBGene00009823
WBGene00017238
WBGene00006059
WBGene00001812
WBGene00021269
WBGene00008919
WBGene00015695
WBGene00010386
WBGene00001811
WBGene00007627
WBGene00006519
WBGene00021004
WBGene00009368
WBGene00018491
WBGene00017026
WBGene00001387
WBGene00001209
WBGene00018794
WBGene00009994
WBGene00002191
WBGene00012651
WBGene00012363
WBGene00004318
WBGene00001029
WBGene00003009
WBGene00010828
WBGene00013893
WBGene00021981
WBGene00000885
WBGene00013135
WBGene00013857
WBGene00002982
WBGene00015346
WBGene00020986
WBGene00022092
WBGene00011747
WBGene00000881
WBGene00022144
WBGene00006465
WBGene00011966
WBGene00000913
WBGene00000815
WBGene00003119
WBGene00007092
WBGene00013718
WBGene00001906
WBGene00001423
WBGene00015185
WBGene00018361
WBGene00010766
WBGene00021369
WBGene00006481
WBGene00020862
WBGene00014021
WBGene00004751
WBGene00017735
WBGene00009711
WBGene00003791
WBGene00014058
WBGene00008380
WBGene00013859
WBGene00000543
WBGene00012996
WBGene00011044
WBGene00017128
WBGene00012148
WBGene00013699
WBGene00020408
WBGene00010476
WBGene00000230
WBGene00007981
WBGene00016844
WBGene00021209
WBGene00004497
WBGene00004340
WBGene00004268
WBGene00003758
WBGene00009992
WBGene00009805
WBGene00007911
WBGene00017620
WBGene00017169
WBGene00007404
WBGene00011248
WBGene00008400
WBGene00009264
WBGene00021926
WBGene00008739
WBGene00014096
WBGene00019001
WBGene00004721
WBGene00003231
WBGene00021210
WBGene00006446
WBGene00004463
WBGene00013216
WBGene00001233
WBGene00019655
WBGene00008413
WBGene00011042
WBGene00004743
WBGene00004448
WBGene00000197
WBGene00003619
WBGene00003222
WBGene00003024
WBGene00003406
WBGene00002069
WBGene00004475
WBGene00015559
WBGene00003836
WBGene00004953
WBGene00022279
WBGene00001621
WBGene00012960
WBGene00006730
WBGene00012351
WBGene00002231
WBGene00008504
WBGene00011639
WBGene00009369
WBGene00015678
WBGene00020259
WBGene00013925
WBGene00004816
WBGene00007313
WBGene00018823
WBGene00007711
WBGene00006414
WBGene00016052
WBGene00001396
WBGene00011806
WBGene00016561
WBGene00007093
WBGene00004919
WBGene00020007
WBGene00009744
WBGene00020463
WBGene00011093
WBGene00015217
WBGene00009553
WBGene00002012
WBGene00005078
WBGene00010238
WBGene00016158
WBGene00007709
WBGene00021863
WBGene00008457
WBGene00001971
WBGene00001747
WBGene00022400
WBGene00022518
WBGene00013689
WBGene00018085
WBGene00013073
WBGene00000274
WBGene00004306
WBGene00019125
WBGene00015638
WBGene00015728
WBGene00022358
WBGene00020111
WBGene00021277
WBGene00020757
WBGene00003765
WBGene00013156
WBGene00004426
WBGene00020419
WBGene00017702
WBGene00000417
WBGene00020051
WBGene00000147
WBGene00004248
WBGene00010055
WBGene00019259
WBGene00012781
WBGene00021920
WBGene00001632
WBGene00011095
WBGene00008722
WBGene00009404
WBGene00003156
WBGene00000249
WBGene00008918
WBGene00013690
WBGene00008521
WBGene00000218
WBGene00016606
WBGene00014028
WBGene00013740
WBGene00015569
WBGene00000413
WBGene00010234
WBGene00004928
WBGene00004312
WBGene00014181
WBGene00011733
WBGene00001639
WBGene00008447
WBGene00020917
WBGene00012605
WBGene00013302
WBGene00007609
WBGene00007071
WBGene00014244
WBGene00003927
WBGene00003955
WBGene00008130
WBGene00013228
WBGene00007749
WBGene00014165
WBGene00004433
WBGene00006760
WBGene00009559
WBGene00015328
WBGene00020696
WBGene00013343
WBGene00000867
WBGene00011887
WBGene00000239
WBGene00017350
WBGene00006565
WBGene00003804
WBGene00007136
WBGene00004495
WBGene00004058
WBGene00021544
WBGene00004421
WBGene00018678
WBGene00018762
WBGene00009445
WBGene00004896
WBGene00016057
WBGene00011587
WBGene00014262
WBGene00011561
WBGene00000770
WBGene00010150
WBGene00000250
WBGene00009124
WBGene00021702
WBGene00013425
WBGene00004431
WBGene00013703
WBGene00003482
WBGene00020981
WBGene00022031
WBGene00015332
WBGene00008779
WBGene00010093
WBGene00022113
WBGene00010626
WBGene00001225
WBGene00018958
WBGene00009995
WBGene00014030
WBGene00008195
WBGene00015425
WBGene00010326
WBGene00018948
WBGene00018900
WBGene00016622
WBGene00017310
WBGene00004499
WBGene00018830
WBGene00007880
WBGene00006540
WBGene00004167
WBGene00015509
WBGene00008453
WBGene00004405
WBGene00019061
WBGene00012361
WBGene00017773
WBGene00018511
WBGene00016163
WBGene00000657
WBGene00008364
WBGene00009512
WBGene00016167
WBGene00022455
WBGene00002016
WBGene00008710
WBGene00004471
WBGene00020763
WBGene00021427
WBGene00004308
WBGene00015155
WBGene00015162
WBGene00004135
WBGene00004473
WBGene00000726
WBGene00011155
WBGene00008053
WBGene00013265
WBGene00011589
WBGene00015115
WBGene00021391
WBGene00006394
WBGene00021810
WBGene00010638
WBGene00013694
WBGene00003019
WBGene00004027
WBGene00002068
WBGene00000140
WBGene00007029
WBGene00001816
WBGene00015552
WBGene00020902
WBGene00011969
WBGene00001412
WBGene00022783
WBGene00020376
WBGene00022865
WBGene00020774
WBGene00021829
WBGene00012121
WBGene00000073
WBGene00020831
WBGene00022835
WBGene00018009
WBGene00021755
WBGene00018797
WBGene00000779
WBGene00013446
WBGene00010645
WBGene00012538
WBGene00002694
WBGene00010281
WBGene00003797
WBGene00012730
WBGene00009254
WBGene00004488
WBGene00011988
WBGene00015976
WBGene00015811
WBGene00015549
WBGene00003976
WBGene00003654
WBGene00000500
WBGene00011634
WBGene00009116
WBGene00015218
WBGene00004274
WBGene00019289
WBGene00007788
WBGene00018271
WBGene00022044
WBGene00012768
WBGene00009565
WBGene00015541
WBGene00012317
WBGene00000409
WBGene00006936
WBGene00017908
WBGene00008177
WBGene00017641
WBGene00009973
WBGene00015048
WBGene00001752
WBGene00011142
WBGene00009139
WBGene00018579
WBGene00007581
WBGene00017506
WBGene00019792
WBGene00001660
WBGene00009361
WBGene00017358
WBGene00015752
WBGene00001453
WBGene00013593
WBGene00010845
WBGene00020636
WBGene00021358
WBGene00011637
WBGene00005662
WBGene00003924
WBGene00020369
WBGene00003507
WBGene00015404
WBGene00003950
WBGene00001085
WBGene00011801
WBGene00022702
WBGene00012344
WBGene00001501
WBGene00021709
WBGene00001872
WBGene00006940
WBGene00018891
WBGene00007110
WBGene00003964
WBGene00018636
WBGene00013123
WBGene00000869
WBGene00000965
WBGene00013238
WBGene00014252
WBGene00011109
WBGene00015418
WBGene00007222
WBGene00019807
WBGene00016387
WBGene00003898
WBGene00011055
WBGene00011962
WBGene00004391
WBGene00019498
WBGene00011059
WBGene00017361
WBGene00017712
WBGene00013210
WBGene00022178
WBGene00018969
WBGene00004077
WBGene00008822
WBGene00002055
WBGene00000106
WBGene00013724
WBGene00001193
WBGene00009668
WBGene00010436
WBGene00000983
WBGene00018757
WBGene00009993
WBGene00007576
WBGene00016960
WBGene00003930
WBGene00009035
WBGene00016316
WBGene00001017
WBGene00022694
WBGene00001398
WBGene00016555
WBGene00004088
WBGene00009207
WBGene00018275
WBGene00016139
WBGene00019427
WBGene00019020
WBGene00014016
WBGene00006542
WBGene00008140
WBGene00003076
WBGene00003038
WBGene00018904
WBGene00003594
WBGene00021493
WBGene00021503
WBGene00000144
WBGene00007599
WBGene00020827
WBGene00001226
WBGene00021337
WBGene00009927
WBGene00007514
WBGene00011028
WBGene00004959
WBGene00001682
WBGene00017283
WBGene00010140
WBGene00002041
WBGene00004747
WBGene00006931
WBGene00012557
WBGene00018349
WBGene00000675
WBGene00022053
WBGene00016586
WBGene00021205
WBGene00021733
WBGene00011944
WBGene00007392
WBGene00012352
WBGene00012460
WBGene00001558
WBGene00008932
WBGene00011349
WBGene00003073
WBGene00020820
WBGene00021339
WBGene00008781
WBGene00011527
WBGene00001974
WBGene00017027
WBGene00015088
WBGene00016061
WBGene00001793
WBGene00010416
WBGene00012353
WBGene00006753
WBGene00018438
WBGene00006648
WBGene00015941
WBGene00016326
WBGene00011143
WBGene00011061
WBGene00004388
WBGene00003696
WBGene00013256
WBGene00004324
WBGene00022176
WBGene00001627
WBGene00003022
WBGene00002637
WBGene00012966
WBGene00000962
WBGene00014036
WBGene00001337
WBGene00007779
WBGene00007053
WBGene00006889
WBGene00007730
WBGene00004771
WBGene00022798
WBGene00004417
WBGene00012796
WBGene00006607
WBGene00006692
WBGene00022531
WBGene00014230
WBGene00022172
WBGene00007985
WBGene00019217
WBGene00008402
WBGene00017125
WBGene00004505
WBGene00022719
WBGene00006836
WBGene00004320
WBGene00022027
WBGene00013248
WBGene00003688
WBGene00000778
WBGene00020865
WBGene00006590
WBGene00021941
WBGene00010094
WBGene00007421
WBGene00022593
WBGene00003184
WBGene00012136
WBGene00014220
WBGene00017536
WBGene00006570
WBGene00021751
WBGene00006571
WBGene00012496
WBGene00007577
WBGene00022182
WBGene00000189
WBGene00021312
WBGene00011799
WBGene00013994
WBGene00004358
WBGene00011883
WBGene00001042
WBGene00013881
WBGene00010354
WBGene00000973
WBGene00007982
WBGene00013984
WBGene00013311
WBGene00010044
WBGene00015927
WBGene00013308
WBGene00007072
WBGene00007978
WBGene00017990
WBGene00016860
WBGene00011308
WBGene00008113
WBGene00011856
WBGene00003422
WBGene00022453
WBGene00010185
WBGene00006774
WBGene00017644
WBGene00022814
WBGene00014218
WBGene00015809
WBGene00000181
WBGene00010075
WBGene00013963
WBGene00010259
WBGene00011302
WBGene00020412
WBGene00019128
WBGene00021549
WBGene00008987
WBGene00000933
WBGene00008764
WBGene00013678
WBGene00014055
WBGene00010050
WBGene00012576
WBGene00018995
WBGene00006772
WBGene00015759
WBGene00017088
WBGene00004898
WBGene00021893
WBGene00012383
WBGene00013538
WBGene00012037
WBGene00012565
WBGene00016419
WBGene00010666
WBGene00004028
WBGene00012558
WBGene00020025
WBGene00007645
WBGene00015159
WBGene00009478
WBGene00004367
WBGene00007857
WBGene00010730
WBGene00003592
WBGene00020392
WBGene00016291
WBGene00012097
WBGene00017926
WBGene00017316
WBGene00020781
WBGene00020407
WBGene00000866
WBGene00008964
WBGene00012961
WBGene00015126
WBGene00021832
WBGene00000118
WBGene00018446
WBGene00007710
WBGene00010480
WBGene00016412
WBGene00006663
WBGene00004881
WBGene00010846
WBGene00006853
WBGene00021376
WBGene00011047
WBGene00000794
WBGene00013862
WBGene00019895
WBGene00019893
WBGene00009450
WBGene00004474
WBGene00017075
WBGene00019213
WBGene00001522
WBGene00011729
WBGene00003089
WBGene00004175
WBGene00013531
WBGene00001386
WBGene00019326
WBGene00002262
WBGene00003397
WBGene00017344
WBGene00012203
WBGene00012358
WBGene00008652
WBGene00018892
WBGene00015047
WBGene00013997
WBGene00012999
WBGene00015461
WBGene00018134
WBGene00000915
WBGene00000090
WBGene00017016
WBGene00011734
WBGene00020742
WBGene00009177
WBGene00002889
WBGene00010288
WBGene00012990
WBGene00007167
WBGene00010687
WBGene00021395
WBGene00019882
WBGene00015327
WBGene00022473
WBGene00004759
WBGene00003646
WBGene00016434
WBGene00007488
WBGene00007684
WBGene00016203
WBGene00017051
WBGene00001077
WBGene00004414
WBGene00020577
WBGene00019481
WBGene00021561
WBGene00006478
WBGene00022376
WBGene00011930
WBGene00011067
WBGene00020399
WBGene00010628
WBGene00008238
WBGene00015248
WBGene00020112
WBGene00019963
WBGene00000412
WBGene00021247
WBGene00001600
WBGene00011741
WBGene00004470
WBGene00015095
WBGene00007256
WBGene00011206
WBGene00018787
WBGene00000817
WBGene00011489
WBGene00020375
WBGene00020030
WBGene00018403
WBGene00007056
WBGene00013202
WBGene00014066
WBGene00020601
WBGene00018342
WBGene00020475
WBGene00020587
WBGene00021518
WBGene00019512
WBGene00018232
WBGene00011198
WBGene00002881
WBGene00001452
WBGene00020183
WBGene00017436
WBGene00017874
WBGene00008506
WBGene00010631
WBGene00010232
WBGene00007108
WBGene00006516
WBGene00010454
WBGene00022649
WBGene00017037
WBGene00012879
WBGene00022488
WBGene00000834
WBGene00019126
WBGene00015282
WBGene00000151
WBGene00015128
WBGene00001456
WBGene00019820
WBGene00017293
WBGene00022026
WBGene00012997
WBGene00013030
WBGene00009829
WBGene00005021
WBGene00021818
WBGene00008220
WBGene00002064
WBGene00004482
WBGene00016145
WBGene00004680
WBGene00021170
WBGene00018016
WBGene00019544
WBGene00021721
WBGene00011003
WBGene00000964
WBGene00020442
WBGene00007640
WBGene00022599
WBGene00008860
WBGene00019329
WBGene00010242
WBGene00016432
WBGene00003157
WBGene00004925
WBGene00014136
WBGene00002001
WBGene00004976
WBGene00000453
WBGene00016378
WBGene00017836
WBGene00012420
WBGene00015022
WBGene00010551
WBGene00001170
WBGene00004436
WBGene00010649
WBGene00020824
WBGene00004485
WBGene00001604
WBGene00000540
WBGene00002632
WBGene00020099
WBGene00003010
WBGene00015029
WBGene00010048
WBGene00007186
WBGene00010878
WBGene00014202
WBGene00022629
WBGene00000732
WBGene00000236
WBGene00009432
WBGene00012376
WBGene00017045
WBGene00012339
WBGene00022228
WBGene00002011
WBGene00008107
WBGene00004824
WBGene00012497
WBGene00004462
WBGene00015693
WBGene00012896
WBGene00012274
WBGene00008548
WBGene00010272
WBGene00000937
WBGene00020706
WBGene00007826
WBGene00013680
WBGene00003047
WBGene00021074
WBGene00020501
WBGene00013726
WBGene00011869
WBGene00016790
WBGene00004469
WBGene00004136
WBGene00003632
WBGene00009115
WBGene00000150
WBGene00022462
WBGene00012204
WBGene00004138
WBGene00019332
WBGene00003589
WBGene00001599
WBGene00017852
WBGene00013168
WBGene00008900
WBGene00003767
WBGene00011415
WBGene00007109
WBGene00000818
WBGene00017992
WBGene00012885
WBGene00000547
WBGene00001628
WBGene00019509
WBGene00007192
WBGene00022072
WBGene00001509
WBGene00021536
WBGene00015143
WBGene00014114
WBGene00015813
WBGene00001334
WBGene00016330
WBGene00003033
WBGene00020287
WBGene00011306
WBGene00002135
WBGene00017300
WBGene00020235
WBGene00015940
WBGene00004914
WBGene00020592
WBGene00021359
WBGene00015513
WBGene00013004
WBGene00004465
WBGene00003637
WBGene00004415
WBGene00020479
WBGene00022034
WBGene00008848
WBGene00009575
WBGene00016601
WBGene00022150
WBGene00011237
WBGene00004134
WBGene00016084
WBGene00000137
WBGene00007073
WBGene00019246
WBGene00012899
WBGene00006933
WBGene00018343
WBGene00021795
WBGene00000681
WBGene00020290
WBGene00004806
WBGene00015899
WBGene00018391
WBGene00022232
WBGene00006402
WBGene00000142
WBGene00016319
WBGene00021973
WBGene00002128
WBGene00013078
WBGene00012206
WBGene00019599
WBGene00003078
WBGene00013448
WBGene00007947
WBGene00006460
WBGene00016955
WBGene00000419
WBGene00008311
WBGene00009299
WBGene00019824
WBGene00008082
WBGene00002192
WBGene00004117
WBGene00004390
WBGene00000370
WBGene00013560
WBGene00000788
WBGene00003510
WBGene00004169
WBGene00004428
WBGene00011888
WBGene00010262
WBGene00012192
WBGene00000373
WBGene00010788
WBGene00019606
WBGene00002002
WBGene00003921
WBGene00012767
WBGene00006512
WBGene00013347
WBGene00021460
WBGene00002990
WBGene00010609
WBGene00000257
WBGene00013150
WBGene00014025
WBGene00008429
WBGene00021425
WBGene00010083
WBGene00002850
WBGene00010159
WBGene00006490
WBGene00002344
WBGene00000293
WBGene00021353
WBGene00013580
WBGene00001413
WBGene00022399
WBGene00004498
WBGene00003941
WBGene00016421
WBGene00021371
WBGene00018599
WBGene00011115
WBGene00000877
WBGene00010641
WBGene00004298
WBGene00010478
WBGene00001008
WBGene00022830
WBGene00004427
WBGene00009122
WBGene00014205
WBGene00010676
WBGene00017841
WBGene00009679
WBGene00015194
WBGene00019432
WBGene00000939
WBGene00013668
WBGene00021559
WBGene00020157
WBGene00011182
WBGene00018610
WBGene00000145
WBGene00010420
WBGene00000761
WBGene00020593
WBGene00010260
WBGene00011939
WBGene00006937
WBGene00019163
WBGene00010369
WBGene00009790
WBGene00014013
WBGene00022797
WBGene00004096
WBGene00015796
WBGene00022569
WBGene00016263
WBGene00013719
WBGene00015204
WBGene00000692
WBGene00004228
WBGene00012197
WBGene00004490
WBGene00007400
WBGene00007118
WBGene00001577
WBGene00012803
WBGene00021038
WBGene00006994
WBGene00017280
WBGene00009672
WBGene00021679
WBGene00016392
WBGene00021938
WBGene00011940
WBGene00002066
WBGene00003395
WBGene00015915
WBGene00010610
WBGene00008789
WBGene00001832
WBGene00003978
WBGene00012156
WBGene00014118
WBGene00013020
WBGene00017584
WBGene00004908
WBGene00004140
WBGene00003143
WBGene00017642
WBGene00012971
WBGene00000466
WBGene00002025
WBGene00003659
WBGene00007706
WBGene00000533
WBGene00017618
WBGene00017993
WBGene00000448
WBGene00007055
WBGene00009783
WBGene00022350
WBGene00011193
WBGene00008386
WBGene00018399
WBGene00008338
WBGene00018419
WBGene00012606
WBGene00022490
WBGene00012645
WBGene00004181
WBGene00004225
WBGene00014091
WBGene00002368
WBGene00009671
WBGene00016750
WBGene00015097
WBGene00019647
WBGene00011250
WBGene00004467
WBGene00022036
WBGene00006324
WBGene00019821
WBGene00018769
WBGene00007043
WBGene00009627
WBGene00019380
WBGene00009120
WBGene00008132
WBGene00007258
WBGene00011528
WBGene00007679
WBGene00020683
WBGene00007633
WBGene00000158
WBGene00017657
WBGene00004750
WBGene00011449
WBGene00001975
WBGene00004945
WBGene00012182
WBGene00016566
WBGene00001865
WBGene00012016
WBGene00003788
WBGene00021828
WBGene00020089
WBGene00019902
WBGene00009320
WBGene00018955
WBGene00007578
WBGene00008923
WBGene00011755
WBGene00011324
WBGene00016408
WBGene00010550
WBGene00021379
WBGene00017084
WBGene00017757
WBGene00012550
WBGene00011431
WBGene00021748
WBGene00008458
WBGene00018897
WBGene00003093
WBGene00006982
WBGene00015297
WBGene00007227
WBGene00021063
WBGene00012390
WBGene00007969
WBGene00007133
WBGene00016262
WBGene00021986
WBGene00016195
WBGene00004269
WBGene00009097
WBGene00012219
WBGene00016573
WBGene00000379
WBGene00009137
WBGene00001595
WBGene00020038
WBGene00020245
WBGene00011474
WBGene00019589
WBGene00022532
WBGene00016608
WBGene00013214
WBGene00002129
WBGene00009776
WBGene00008409
WBGene00003812
WBGene00013464
WBGene00003015
WBGene00017102
WBGene00010750
WBGene00012983
WBGene00016803
WBGene00003831
WBGene00015524
WBGene00001365
WBGene00009740
WBGene00016574
WBGene00019124
WBGene00001397
WBGene00017064
WBGene00001044
WBGene00012933
WBGene00012094
WBGene00011016
WBGene00002348
WBGene00007780
WBGene00004355
WBGene00000426
WBGene00003396
WBGene00005023
WBGene00002269
WBGene00019185
WBGene00013144
WBGene00022623
WBGene00003789
WBGene00013606
WBGene00012911
WBGene00020273
WBGene00002180
[truncated: 2,862 more rows]
