# Supplementary material for: A universal transcriptomic signature of age reveals the temporal scaling of Caenorhabditis elegans aging trajectories
Source: Sci Rep. 2019 May 14;9:7368. doi: 10.1038/s41598-019-43075-z (PMC6517414; doi:10.1038/s41598-019-43075-z)
Supplement: Supplementary file 5 — Dataset 5 [file 41598_2019_43075_MOESM5_ESM.csv]

WBGene00017969
WBGene00012608
WBGene00018811
WBGene00009048
WBGene00018138
WBGene00007455
WBGene00011182
WBGene00001692
WBGene00021503
WBGene00000699
WBGene00001155
WBGene00001694
WBGene00015514
WBGene00004986
WBGene00001239
WBGene00000172
WBGene00010070
WBGene00000733
WBGene00004020
WBGene00010266
WBGene00013238
WBGene00000677
WBGene00010142
WBGene00013347
WBGene00000732
WBGene00016217
WBGene00014138
WBGene00002183
WBGene00004062
WBGene00004492
WBGene00017926
WBGene00007107
WBGene00000781
WBGene00001104
WBGene00020182
WBGene00017659
WBGene00013699
WBGene00009049
WBGene00016596
WBGene00008707
WBGene00010317
WBGene00008338
WBGene00001758
WBGene00006724
WBGene00007460
WBGene00021725
WBGene00017010
WBGene00020801
WBGene00001243
WBGene00004048
WBGene00010471
WBGene00018407
WBGene00003934
WBGene00010808
WBGene00022245
WBGene00000673
WBGene00011487
WBGene00012240
WBGene00000656
WBGene00011398
WBGene00000664
WBGene00000698
WBGene00003091
WBGene00013516
WBGene00009824
WBGene00001395
WBGene00017925
WBGene00011486
WBGene00021977
WBGene00004509
WBGene00008862
WBGene00021002
WBGene00007883
WBGene00016670
WBGene00008922
WBGene00010440
WBGene00011737
WBGene00018803
WBGene00000562
WBGene00016638
WBGene00021349
WBGene00003092
WBGene00012101
WBGene00021369
WBGene00015076
WBGene00000301
WBGene00021114
WBGene00017361
WBGene00011383
WBGene00001076
WBGene00020865
WBGene00022473
WBGene00021005
WBGene00016520
WBGene00005018
WBGene00006539
WBGene00011727
WBGene00016862
WBGene00000516
WBGene00006701
WBGene00022112
WBGene00004446
WBGene00016845
WBGene00011231
WBGene00012113
WBGene00004496
WBGene00008923
WBGene00004497
WBGene00011733
WBGene00011966
WBGene00022111
WBGene00002018
WBGene00001105
WBGene00022554
WBGene00020579
WBGene00009212
WBGene00016003
WBGene00003589
WBGene00014006
WBGene00007097
WBGene00013859
WBGene00016636
WBGene00021468
WBGene00004435
WBGene00014199
WBGene00001170
WBGene00003473
WBGene00021875
WBGene00016121
WBGene00004450
WBGene00008563
WBGene00013735
WBGene00004498
WBGene00022027
WBGene00019426
WBGene00012592
WBGene00004489
WBGene00001577
WBGene00002026
WBGene00012910
WBGene00018787
WBGene00001377
WBGene00009948
WBGene00009724
WBGene00013898
WBGene00022357
WBGene00011435
WBGene00017127
WBGene00004473
WBGene00021915
WBGene00015582
WBGene00013671
WBGene00021348
WBGene00021876
WBGene00000370
WBGene00021374
WBGene00007835
WBGene00022051
WBGene00000535
WBGene00021691
WBGene00021871
WBGene00016574
WBGene00016655
WBGene00004077
WBGene00022099
WBGene00021475
WBGene00022092
WBGene00021347
WBGene00003123
WBGene00016746
WBGene00016627
WBGene00004248
WBGene00003111
WBGene00022369
WBGene00017563
WBGene00012471
WBGene00013181
WBGene00017220
WBGene00012136
WBGene00012903
WBGene00013678
WBGene00013461
WBGene00000889
WBGene00001976
WBGene00000545
WBGene00017143
WBGene00002016
WBGene00007133
WBGene00004063
WBGene00022129
WBGene00004456
WBGene00004272
WBGene00006698
WBGene00004410
WBGene00007628
WBGene00018958
WBGene00021576
WBGene00004415
WBGene00000414
WBGene00000783
WBGene00013244
WBGene00000219
WBGene00003648
WBGene00021371
WBGene00004482
WBGene00021167
WBGene00012420
WBGene00019427
WBGene00003474
WBGene00022169
WBGene00000898
WBGene00015115
WBGene00001938
WBGene00022336
WBGene00000469
WBGene00017316
WBGene00015505
WBGene00001500
WBGene00020985
WBGene00007024
WBGene00009776
WBGene00003618
WBGene00015518
WBGene00012021
WBGene00016262
WBGene00017908
WBGene00011156
WBGene00004249
WBGene00022235
WBGene00012961
WBGene00022348
WBGene00017467
WBGene00011059
WBGene00013691
WBGene00010262
WBGene00015569
WBGene00022025
WBGene00013020
WBGene00001086
WBGene00011428
WBGene00009927
WBGene00013434
WBGene00004458
WBGene00000787
WBGene00009696
WBGene00013266
WBGene00016782
WBGene00001852
WBGene00002069
WBGene00012730
WBGene00010639
WBGene00009834
WBGene00010174
WBGene00021843
WBGene00003072
WBGene00013024
WBGene00019113
WBGene00011263
WBGene00022848
WBGene00001601
WBGene00004454
WBGene00013079
WBGene00011801
WBGene00021293
WBGene00018210
WBGene00021945
WBGene00003093
WBGene00019327
WBGene00001026
WBGene00004409
WBGene00011072
WBGene00008113
WBGene00004485
WBGene00006930
WBGene00019698
WBGene00018384
WBGene00001386
WBGene00021396
WBGene00021121
WBGene00004501
WBGene00004700
WBGene00021363
WBGene00015935
WBGene00004499
WBGene00017128
WBGene00019013
WBGene00003617
WBGene00017583
WBGene00004448
WBGene00004096
WBGene00016332
WBGene00000426
WBGene00001210
WBGene00010587
WBGene00004880
WBGene00016540
WBGene00010790
WBGene00000373
WBGene00017506
WBGene00000841
WBGene00021365
WBGene00021346
WBGene00021277
WBGene00004809
WBGene00003836
WBGene00010825
WBGene00007400
WBGene00003019
WBGene00009319
WBGene00009939
WBGene00006611
WBGene00010084
WBGene00022182
WBGene00022488
WBGene00000435
WBGene00000416
WBGene00000556
WBGene00018145
WBGene00000784
WBGene00004205
WBGene00022358
WBGene00022644
WBGene00000857
WBGene00012557
WBGene00008378
WBGene00007139
WBGene00004442
