# Supplementary material for: A universal transcriptomic signature of age reveals the temporal scaling of Caenorhabditis elegans aging trajectories
Source: Sci Rep. 2019 May 14;9:7368. doi: 10.1038/s41598-019-43075-z (PMC6517414; doi:10.1038/s41598-019-43075-z)
Supplement: Supplementary file 6 — Dataset 6 [file 41598_2019_43075_MOESM6_ESM.csv]

Down-regulated components of the aging signature
	Gene Wormbase ID	Gene Name	p-value
0	WBGene00017969	Uncharacterized serine carboxypeptidase F32A5.3(F32A5.3)	<1E-15
1	WBGene00012608	Probable hydroxyacid-oxoacid transhydrogenase, mitochondrial(Y38F1A.6)	<1E-15
2	WBGene00018811	Phosphoethanolamine MethylTransferase(pmt-2)	<1E-15
3	WBGene00009048	CystaTHionine gamma lyase(cth-1)	<1E-15
4	WBGene00018138	Folate-like transporter 2(folt-2)	<1E-15
5	WBGene00007455	UDP-glucuronosyltransferase(ugt-22)	<1E-15
6	WBGene00011182	hypothetical protein(R09H10.5)	<1E-15
7	WBGene00001692	GRounDhog (hedgehog-like family)(grd-3)	<1E-15
8	WBGene00021503	Carboxypeptidase(ctsa-2)	<1E-15
9	WBGene00000699	COLlagen(col-125)	<1E-15
10	WBGene00001155	Probable enoyl-CoA hydratase, mitochondrial(ech-6)	<1E-15
11	WBGene00001694	GRounDhog (hedgehog-like family)(grd-5)	<1E-15
12	WBGene00015514	hypothetical protein(C06A8.3)	<1E-15
13	WBGene00004986	SaPosin-like Protein family(spp-1)	<1E-15
14	WBGene00001239	Elongation of very long chain fatty acids protein(elo-1)	<1E-15
15	WBGene00000172	AQuaPorin or aquaglyceroporin related(aqp-4)	<1E-15
16	WBGene00010070	NEPrilysin metallopeptidase family(nep-17)	<1E-15
17	WBGene00000733	COLlagen(col-160)	<1E-15
18	WBGene00004020	Intestinal acid phosphatase(pho-1)	<1E-15
19	WBGene00010266	DAF-16/FOXO Controlled, germline Tumor affecting(dct-18)	<1E-15
20	WBGene00013238	TRanslocon-Associated Protein(trap-4)	<1E-15
21	WBGene00000677	COLlagen(col-103)	3.3E-14
22	WBGene00010142	hypothetical protein(F56A8.8)	3.3E-14
23	WBGene00013347	hypothetical protein(Y59A8B.10)	3.3E-14
24	WBGene00000732	COLlagen(col-159)	3.3E-14
25	WBGene00016217	hypothetical protein(C29F9.2)	3.3E-14
26	WBGene00014138	C-type LECtin(clec-186)	3.3E-14
27	WBGene00002183	Acetyl-CoA acetyltransferase homolog, mitochondrial(kat-1)	3.3E-14
28	WBGene00004062	Peroxisomal Membrane Protein related(pmp-5)	3.3E-14
29	WBGene00004492	40S ribosomal protein S23(rps-23)	3.3E-14
30	WBGene00017926	hypothetical protein(F29C4.2)	3.3E-14
31	WBGene00007107	Probable prefoldin subunit 4(pfd-4)	2.9E-10
32	WBGene00000781	Gut-specific cysteine proteinase(cpr-1)	2.9E-10
33	WBGene00001104	Delta-like protein(dsl-2)	2.9E-10
34	WBGene00020182	UDP-GlucuronosylTransferase(ugt-53)	2.9E-10
35	WBGene00017659	hypothetical protein(F21C10.10)	2.9E-10
36	WBGene00013699	hypothetical protein(Y106G6D.2)	2.9E-10
37	WBGene00009049	hypothetical protein(F22B8.7)	2.9E-10
38	WBGene00016596	hypothetical protein(C42D4.3)	2.9E-10
39	WBGene00008707	hypothetical protein(F11E6.3)	2.9E-10
40	WBGene00010317	Isocitrate DeHydrogenase(idh-1)	2.9E-10
41	WBGene00008338	RNA polymerase II-associated factor 1 homolog(pafo-1)	2.9E-10
42	WBGene00001758	Glutathione S-Transferase(gst-10)	2.9E-10
43	WBGene00006724	Probable ubiquitin carboxyl-terminal hydrolase ubh-4(ubh-4)	2.9E-10
44	WBGene00007460	hypothetical protein(C08F11.13)	2.9E-10
45	WBGene00021725	BTB and MATH domain containing(bath-9)	2.9E-10
46	WBGene00017010	hypothetical protein(D1007.15)	4.9E-07
47	WBGene00020801	hypothetical protein(T25D10.4)	4.9E-07
48	WBGene00001243	Elongation of very long chain fatty acids protein(elo-5)	4.9E-07
49	WBGene00004048	Plexin-2(plx-2)	4.9E-07
50	WBGene00010471	CaDmium Responsive(cdr-6)	4.9E-07
51	WBGene00018407	hypothetical protein(F44B9.2)	4.9E-07
52	WBGene00003934	Paralysed Arrest at Two-fold(pat-10)	4.9E-07
53	WBGene00010808	Suppressor of Ectopic P granules in Autophagy mutant(sepa-1)	4.9E-07
54	WBGene00022245	ACid Phosphatase family(acp-6)	4.9E-07
55	WBGene00000673	COLlagen(col-98)	4.9E-07
56	WBGene00011487	hypothetical protein(T05E12.6)	4.9E-07
57	WBGene00012240	hypothetical protein(W04A8.5)	4.9E-07
58	WBGene00000656	Putative cuticle collagen 80(col-80)	4.9E-07
59	WBGene00011398	Quinoid DihydroPteridine Reductase(qdpr-1)	4.9E-07
60	WBGene00000664	COLlagen(col-89)	4.9E-07
61	WBGene00000698	COLlagen(col-124)	4.9E-07
62	WBGene00003091	LYSozyme(lys-2)	4.9E-07
63	WBGene00013516	hypothetical protein(Y73F4A.3)	4.9E-07
64	WBGene00009824	Glycerol-3-phosphate dehydrogenase [NAD(+)](gpdh-1)	4.9E-07
65	WBGene00001395	Delta(6)-fatty-acid desaturase fat-3(fat-3)	4.9E-07
66	WBGene00017925	hypothetical protein(F29B9.11)	4.9E-07
