# Supplementary material for: A universal transcriptomic signature of age reveals the temporal scaling of Caenorhabditis elegans aging trajectories
Source: Sci Rep. 2019 May 14;9:7368. doi: 10.1038/s41598-019-43075-z (PMC6517414; doi:10.1038/s41598-019-43075-z)
Supplement: Supplementary file 7 — Dataset 7 [file 41598_2019_43075_MOESM7_ESM.csv]

Up-regulated components of the aging signature
	Gene Wormbase ID	Gene Name	p-value
0	WBGene00011486	hypothetical protein(T05E12.3)	<1E-15
1	WBGene00021977	hypothetical protein(Y58A7A.3)	<1E-15
2	WBGene00004509	RNA-dependent RNA polymerase Family(rrf-2)	0
3	WBGene00008862	hypothetical protein(F15D4.5)	0
4	WBGene00021002	hypothetical protein(W03F9.4)	0
5	WBGene00007883	hypothetical protein(C33A12.4)	0
6	WBGene00016670	Invertebrate LYSozyme(ilys-3)	0
7	WBGene00008922	hypothetical protein(F17C11.11)	0
8	WBGene00010440	TransThyretin-Related family domain(ttr-51)	0
9	WBGene00011737	SeQueSTosome related(sqst-1)	0
10	WBGene00018803	F-box A protein(fbxa-24)	0
11	WBGene00000562	Cyclic Nucleotide Gated channel(cng-1)	0
12	WBGene00016638	PERMeable eggshell(perm-4)	0
13	WBGene00021349	ADP-ribosylation factor-like protein 13B(arl-13)	0
14	WBGene00003092	Lysozyme-like protein 3(lys-3)	0
15	WBGene00012101	bZIP transcription factor family(zip-10)	0
16	WBGene00021369	E3 ubiquitin-protein ligase siah-1(siah-1)	0
17	WBGene00015076	hypothetical protein(B0238.12)	0
18	WBGene00000301	Caveolin(cav-1)	0
19	WBGene00021114	hypothetical protein(W09C3.7)	0
20	WBGene00017361	hypothetical protein(F10E9.12)	0
21	WBGene00011383	hypothetical protein(T02E9.5)	0
22	WBGene00001076	DumPY: shorter than wild-type(dpy-17)	0
23	WBGene00020865	hypothetical protein(T27E4.7)	0
24	WBGene00022473	Bromodomain-containing protein bet-1(bet-1)	0
25	WBGene00021005	hypothetical protein(W03F11.1)	0
26	WBGene00016520	hypothetical protein(C39B5.2)	0
27	WBGene00005018	Cuticle collagen 1(sqt-3)	0
28	WBGene00006539	TuBulin, Beta(tbb-6)	0
29	WBGene00011727	hypothetical protein(T12A7.6)	0
30	WBGene00016862	Carboxylic ester hydrolase(C52A10.1)	0
31	WBGene00000516	Cyclin-dependent kinase inhibitor 1(cki-1)	0
32	WBGene00006701	Ubiquitin-conjugating enzyme E2 1(ubc-1)	0
33	WBGene00022112	hypothetical protein(Y71F9AL.7)	0
34	WBGene00004446	Ribosomal Protein, Large subunit(rpl-32)	0
35	WBGene00016845	hypothetical protein(C50F7.5)	0
36	WBGene00011231	hypothetical protein(R11A5.3)	0
37	WBGene00012113	hypothetical protein(T28B8.1)	0
38	WBGene00004496	40S ribosomal protein S27(rps-27)	0
39	WBGene00008923	hypothetical protein(F17C11.12)	0
40	WBGene00004497	40S ribosomal protein S28(rps-28)	0
41	WBGene00011733	hypothetical protein(T12D8.5)	0
42	WBGene00011966	hypothetical protein(T23G7.3)	0
43	WBGene00022111	hypothetical protein(Y71F9AL.6)	0
44	WBGene00002018	Heat shock protein Hsp-16.41(hsp-16.41)	0
45	WBGene00001105	Delta-like protein(dsl-3)	0
46	WBGene00022554	DUX (vertebrate dual homeobox) Like(duxl-1)	0
47	WBGene00020579	hypothetical protein(T19D12.4)	0
48	WBGene00009212	hypothetical protein(F28D1.2)	0
49	WBGene00016003	hypothetical protein(C18H9.5)	0
50	WBGene00003589	Annexin(nex-2)	0
51	WBGene00014006	hypothetical protein(ZK596.1)	0
52	WBGene00007097	hypothetical protein(B0024.4)	0
53	WBGene00013859	hypothetical protein(ZC247.1)	0
54	WBGene00016636	PERMeable eggshell(perm-2)	0
55	WBGene00021468	Ectopic P granules protein 2(epg-2)	0
56	WBGene00004435	60S ribosomal protein L23(rpl-23)	0
57	WBGene00014199	hypothetical protein(ZK1053.4)	0
58	WBGene00001170	Programmed cell death activator egl-1(egl-1)	0
59	WBGene00003473	Metallothionein-1(mtl-1)	0
60	WBGene00021875	hypothetical protein(Y54G2A.10)	0
61	WBGene00016121	hypothetical protein(C25H3.12)	0
62	WBGene00004450	60S ribosomal protein L36(rpl-36)	0
63	WBGene00008563	hypothetical protein(F07H5.13)	0
64	WBGene00013735	hypothetical protein(Y111B2A.12)	0
65	WBGene00004498	Ribosomal Protein, Small subunit(rps-29)	0
66	WBGene00022027	related to yeast Vacuolar Protein Sorting factor(vps-20)	0
67	WBGene00019426	CUTiclin-Like(cutl-16)	0
68	WBGene00012592	hypothetical protein(Y38E10A.14)	0
69	WBGene00004489	Ribosomal Protein, Small subunit(rps-20)	0
70	WBGene00001577	Gon-2 Extragenic Modifier(gem-4)	0
71	WBGene00002026	Heat Shock Protein(hsp-70)	0
72	WBGene00012910	hypothetical protein(Y46G5A.20)	0
73	WBGene00018787	CUTiclin-Like(cutl-20)	0
74	WBGene00001377	Eyes absent homolog(eya-1)	0
75	WBGene00009948	Serine/threonine-protein phosphatase(F52H3.6)	0
76	WBGene00009724	hypothetical protein(F45D3.4)	0
77	WBGene00013898	hypothetical protein(ZC443.3)	0
78	WBGene00022357	KNL (kinetochore null) Binding Protein(kbp-4)	0
79	WBGene00011435	hypothetical protein(T04D3.8)	0
80	WBGene00017127	hypothetical protein(E04F6.8)	0
81	WBGene00004473	40S ribosomal protein S4(rps-4)	0
82	WBGene00021915	hypothetical protein(Y55D5A.1)	0
83	WBGene00015582	hypothetical protein(C07H6.9)	0
84	WBGene00013671	hypothetical protein(Y105E8A.11)	0
85	WBGene00021348	MOdifier of protein AGgregation(moag-4)	0
86	WBGene00021876	hypothetical protein(Y54G2A.11)	0
87	WBGene00000370	Conserved Cysteine/Glycine domain protein(ccg-1)	0
88	WBGene00021374	hypothetical protein(Y37E11B.1)	0
89	WBGene00007835	O-ACyltransferase homolog(oac-7)	0
90	WBGene00022051	Rab Escort Protein homolog(rep-1)	0
91	WBGene00000535	Cystatin(cpi-1)	0
92	WBGene00021691	hypothetical protein(Y48G8AL.13)	0
93	WBGene00021871	yeast DiM Like(dml-1)	0
94	WBGene00016574	hypothetical protein(C41H7.4)	0
95	WBGene00016655	Acyl-CoA-binding protein homolog 1(acbp-1)	0
96	WBGene00004077	Protein pop-1(pop-1)	0
97	WBGene00022099	hypothetical protein(Y69A2AR.28)	0
98	WBGene00021475	TuBulin folding Cofactor A homolog(tbca-1)	0
99	WBGene00022092	hypothetical protein(Y69A2AR.21)	0
100	WBGene00021347	DNA-directed RNA polymerases I, II, and III subunit RPABC5(rpb-10)	0
101	WBGene00003123	Protein mago nashi homolog(mag-1)	0
102	WBGene00016746	hypothetical protein(C48B6.10)	0
103	WBGene00016627	hypothetical protein(C44B7.5)	0
104	WBGene00004248	PseudoUridine Synthase family(pus-1)	0
105	WBGene00003111	Semaphorin-2A(mab-20)	0
106	WBGene00022369	hypothetical protein(Y92H12BR.3)	0
107	WBGene00017563	hypothetical protein(F18C5.10)	0
108	WBGene00012471	hypothetical protein(Y17G7B.20)	0
109	WBGene00013181	hypothetical protein(Y53H1B.2)	0
110	WBGene00017220	hypothetical protein(F07F6.8)	0
111	WBGene00012136	hypothetical protein(T28F4.1)	0
112	WBGene00012903	related to yeast Vacuolar Protein Sorting factor(vps-2)	0
113	WBGene00013678	hypothetical protein(Y105E8A.20)	0
114	WBGene00013461	hypothetical protein(Y67H2A.2)	0
115	WBGene00000889	Peptidyl-prolyl cis-trans isomerase(cyn-13)	0
116	WBGene00001976	HMG(hmg-11)	0
117	WBGene00000545	CaLPain family(clp-4)	0
118	WBGene00017143	hypothetical protein(EEED8.15)	0
119	WBGene00002016	Heat Shock Protein(hsp-16.2)	0
120	WBGene00007133	hypothetical protein(B0284.3)	0
121	WBGene00004063	Calcium-transporting ATPase(pmr-1)	0
122	WBGene00022129	eLRR (extracellular Leucine-Rich Repeat) ONly(lron-11)	0
123	WBGene00004456	60S ribosomal protein L37a(rpl-43)	0
124	WBGene00004272	RAB family(rab-8)	0
125	WBGene00006698	U2AF splicing factor(uaf-2)	0
126	WBGene00004410	Ribosomal protein, Large subunit, Acidic (P1)(rla-2)	0
127	WBGene00007628	hypothetical protein(C16C10.8)	0
128	WBGene00018958	Carboxylic ester hydrolase(F56C11.6)	0
129	WBGene00021576	F-box C protein(fbxc-51)	0
130	WBGene00004415	60S ribosomal protein L4(rpl-4)	0
131	WBGene00000414	Chromo domain-containing protein cec-1(cec-1)	0
132	WBGene00000783	Cathepsin B-like cysteine proteinase 3(cpr-3)	0
133	WBGene00013244	hypothetical protein(Y56A3A.33)	0
134	WBGene00000219	Aspartic protease 6(asp-6)	0
135	WBGene00003648	Nuclear Hormone Receptor family(nhr-58)	0
136	WBGene00021371	N-Acyl Phosphatidyl Ethanolamine specific phospholipase D (NAPE-PLD) homolog(nape-1)	0
137	WBGene00004482	40S ribosomal protein S13(rps-13)	0
138	WBGene00021167	CYtochrome P450 family(cyp-32B1)	0
139	WBGene00012420	hypothetical protein(Y7A9D.1)	0
140	WBGene00019427	Autophagic-related protein 16.2(atg-16.2)	0
141	WBGene00003474	Metallothionein-2(mtl-2)	0
142	WBGene00022169	hypothetical protein(Y71H2AM.4)	0
143	WBGene00000898	Insulin-like receptor subunit beta(daf-2)	0
144	WBGene00015115	hypothetical protein(B0286.1)	0
145	WBGene00001938	Histone H4(his-64)	0
146	WBGene00022336	ATP synthase lipid-binding protein, mitochondrial(Y82E9BR.3)	0
147	WBGene00000469	Cell death specification protein 2(ces-2)	0
148	WBGene00017316	Probable phospholipase D F09G2.8(F09G2.8)	0
149	WBGene00015505	hypothetical protein(C06A5.8)	0
150	WBGene00001500	Ferritin(ftn-1)	0
151	WBGene00020985	Serine/threonine-protein phosphatase(W03D8.2)	0
152	WBGene00007024	PeriLIpiN homolog(plin-1)	0
153	WBGene00009776	UPF0587 protein F46B6.12(F46B6.12)	0
154	WBGene00003618	Nuclear hormone receptor family member nhr-19(nhr-19)	0
155	WBGene00015518	hypothetical protein(C06E1.1)	0
156	WBGene00012021	hypothetical protein(T25E12.6)	0
157	WBGene00016262	hypothetical protein(C30F12.3)	0
158	WBGene00017908	hypothetical protein(F28H1.1)	0
159	WBGene00011156	hypothetical protein(R09B3.3)	0
160	WBGene00004249	PDGF/VEGF growth factor related(pvf-1)	0
161	WBGene00022235	homologous to Drosophila SQD (squid) protein(sqd-1)	0
162	WBGene00012961	hypothetical protein(Y47H10A.5)	0
163	WBGene00022348	hypothetical protein(Y82E9BR.16)	0
164	WBGene00017467	hypothetical protein(F14F9.4)	0
165	WBGene00011059	hypothetical protein(R06C1.4)	0
166	WBGene00013691	hypothetical protein(Y105E8B.6)	0
167	WBGene00010262	dietary restriction over expressed(droe-4)	0
168	WBGene00015569	hypothetical protein(C07D10.5)	0
169	WBGene00022025	hypothetical protein(Y65B4A.1)	0
170	WBGene00013020	hypothetical protein(Y48G10A.3)	0
171	WBGene00001086	Chromosome condensation protein dpy-27(dpy-27)	0
172	WBGene00011428	hypothetical protein(T04C12.3)	0
173	WBGene00009927	hypothetical protein(F52B11.5)	0
174	WBGene00013434	hypothetical protein(Y66D12A.8)	0
175	WBGene00004458	proteasome Regulatory Particle, Non-ATPase-like(rpn-1)	0
176	WBGene00000787	Endonuclease G, mitochondrial(cps-6)	0
177	WBGene00009696	hypothetical protein(F44F1.4)	0
178	WBGene00013266	hypothetical protein(Y57A10A.26)	0
179	WBGene00016782	PHAryngeal gland Toxin-related(phat-3)	0
180	WBGene00001852	Histone H1.X(hil-1)	0
181	WBGene00002069	I Kappa B homolog(ikb-1)	0
182	WBGene00012730	5'-3' exoribonuclease 1(xrn-1)	0
183	WBGene00010639	Protein kish(K07F5.15)	0
184	WBGene00009834	hypothetical protein(lsy-27)	0
185	WBGene00010174	hypothetical protein(F56H9.2)	0
186	WBGene00021843	hypothetical protein(Y54E10BR.4)	0
187	WBGene00003072	Low-density lipoprotein RecePtor related(lrp-2)	0
188	WBGene00013024	Choline/EthanolaminePhosphoTransferase(cept-2)	0
189	WBGene00019113	hypothetical protein(F59E11.7)	0
190	WBGene00011263	hypothetical protein(R13H4.5)	0
191	WBGene00022848	hypothetical protein(ZK1055.7)	0
192	WBGene00001601	ATP-dependent RNA helicase glh-4(glh-4)	0
193	WBGene00004454	Ribosomal protein L36.A(rpl-36.A)	0
194	WBGene00013079	TransThyretin-Related family domain(ttr-26)	0
195	WBGene00011801	hypothetical protein(T16G1.7)	0
196	WBGene00021293	hypothetical protein(Y25C1A.6)	0
197	WBGene00018210	hypothetical protein(F39G3.5)	0
198	WBGene00021945	Ankyrin repeat and LEM domain-containing protein 2 homolog(lem-4)	0
199	WBGene00003093	LYSozyme(lys-4)	0
200	WBGene00019327	bZIP transcription factor family(zip-2)	0
201	WBGene00001026	DNaJ domain (prokaryotic heat shock protein)(dnj-8)	0
202	WBGene00004409	60S acidic ribosomal protein P1(rla-1)	0
203	WBGene00011072	Putative protein tag-209(tag-209)	0
204	WBGene00008113	hypothetical protein(C46C2.5)	0
205	WBGene00004485	40S ribosomal protein S16(rps-16)	0
206	WBGene00006930	Vitellogenin-6(vit-6)	0
207	WBGene00019698	Serine/threonine-protein kinase RIO1(riok-1)	0
208	WBGene00018384	hypothetical protein(F43C11.7)	0
209	WBGene00001386	Fatty-acid and retinol-binding protein 2(far-2)	0
210	WBGene00021396	CUTiclin-Like(cutl-24)	0
211	WBGene00021121	hypothetical protein(W09G12.7)	0
212	WBGene00004501	26S protease regulatory subunit 7(rpt-1)	0
213	WBGene00004700	Probable splicing factor, arginine/serine-rich 3(rsp-3)	0
214	WBGene00021363	TAF (TBP-associated transcription factor) family(taf-6.2)	0
215	WBGene00015935	hypothetical protein(C17H12.10)	0
216	WBGene00004499	Ribosomal Protein, Small subunit(rps-30)	0
217	WBGene00017128	hypothetical protein(E04F6.9)	0
218	WBGene00019013	Twenty One u-rna (21U-RNA) biogenesis Fouled Up(tofu-4)	0
219	WBGene00003617	Nuclear hormone receptor family member nhr-18(nhr-18)	0
220	WBGene00017583	hypothetical protein(F19B10.1)	0
221	WBGene00004448	Ribosomal Protein, Large subunit(rpl-34)	0
222	WBGene00004096	ParaQuat (Methylviologen) responsive(pqm-1)	0
223	WBGene00016332	hypothetical protein(C32F10.4)	0
224	WBGene00000426	Cell death abnormality protein 12(ced-12)	0
225	WBGene00001210	hypothetical protein(egl-46)	0
226	WBGene00010587	Suppressor Of Lurcher movement defect(sol-2)	0
227	WBGene00004880	Regulator of nonsense transcripts 1(smg-2)	0
228	WBGene00016540	hypothetical protein(C39F7.5)	0
229	WBGene00010790	Alcohol dehydrogenase 1(sodh-1)	0
230	WBGene00000373	CYtochrome P450 family(cyp-14A5)	0
231	WBGene00017506	hypothetical protein(F16B4.4)	0
232	WBGene00000841	Cullin-6(cul-6)	0
233	WBGene00021365	hypothetical protein(smgl-2)	0
234	WBGene00021346	hypothetical protein(Y37E3.1)	0
235	WBGene00021277	hypothetical protein(Y23H5B.6)	0
236	WBGene00004809	SKp1 Related (ubiquitin ligase complex component)(skr-3)	0
237	WBGene00003836	NTF2-related eXporT protein(nxt-1)	0
238	WBGene00010825	hypothetical protein(M01G12.14)	0
239	WBGene00007400	Protein BUD31 homolog(C07A9.2)	0
240	WBGene00003019	hypothetical protein(lin-33)	0
241	WBGene00009319	MethylCrotonoyl-Coenzyme A Carboxylase (alpha)(mccc-1)	0
242	WBGene00009939	Zinc finger putative Transcription Factor family(ztf-11)	0
243	WBGene00006611	Trehalase(tre-5)	0
244	WBGene00010084	hypothetical protein(F55B11.2)	0
245	WBGene00022182	SWI/SNF nucleosome remodeling complex component(swsn-3)	0
246	WBGene00022488	ORC (Origin Recognition Complex) subunit(orc-3)	0
247	WBGene00000435	Homeobox protein ceh-10(ceh-10)	0
248	WBGene00000416	Cell death abnormality protein 2(ced-2)	0
249	WBGene00000556	CaeNaCin (Caenorhabditis bacteriocin)(cnc-2)	0
250	WBGene00018145	Protein F37C4.5(F37C4.5)	0
251	WBGene00000784	Cathepsin B-like cysteine proteinase 4(cpr-4)	0
252	WBGene00004205	Bifunctional arginine demethylase and lysyl-hydroxylase psr-1(psr-1)	0
253	WBGene00022358	E3 ubiquitin-protein ligase(Y92H12A.2)	0
254	WBGene00022644	Downstream Of DAF-16 (regulated by DAF-16)(dod-19)	0
255	WBGene00000857	Protein Wnt-1(cwn-1)	0
256	WBGene00012557	hypothetical protein(Y37D8A.19)	0
257	WBGene00008378	hypothetical protein(D1054.11)	0
258	WBGene00007139	Matrix non-peptidase homolog 1(mnp-1)	0
259	WBGene00004442	60S ribosomal protein L28(rpl-28)	0
