# Supplementary material for: A universal transcriptomic signature of age reveals the temporal scaling of Caenorhabditis elegans aging trajectories
Source: Sci Rep. 2019 May 14;9:7368. doi: 10.1038/s41598-019-43075-z (PMC6517414; doi:10.1038/s41598-019-43075-z)
Supplement: Supplementary file 8 — Dataset 8 [file 41598_2019_43075_MOESM8_ESM.csv]

Regression weights in the universal transcriptomic biomarker of age
	Gene Wormbase ID	Gene Name	Coefficient
0	WBGene00021369	E3 ubiquitin-protein ligase siah-1(siah-1)	0.0441
1	WBGene00004700	Probable splicing factor, arginine/serine-rich 3(rsp-3)	0.042
2	WBGene00016638	PERMeable eggshell(perm-4)	0.0336
3	WBGene00016520	hypothetical protein(C39B5.2)	0.0305
4	WBGene00015076	hypothetical protein(B0238.12)	0.0288
5	WBGene00007883	hypothetical protein(C33A12.4)	0.0285
6	WBGene00000370	Conserved Cysteine/Glycine domain protein(ccg-1)	0.0264
7	WBGene00011486	hypothetical protein(T05E12.3)	0.0249
8	WBGene00020579	hypothetical protein(T19D12.4)	0.0228
9	WBGene00011737	SeQueSTosome related(sqst-1)	0.0223
10	WBGene00010440	TransThyretin-Related family domain(ttr-51)	0.0215
11	WBGene00008707	hypothetical protein(F11E6.3)	0.0178
12	WBGene00000545	CaLPain family(clp-4)	0.0174
13	WBGene00003019	hypothetical protein(lin-33)	0.0165
14	WBGene00021005	hypothetical protein(W03F11.1)	0.0143
15	WBGene00001386	Fatty-acid and retinol-binding protein 2(far-2)	0.0136
16	WBGene00006701	Ubiquitin-conjugating enzyme E2 1(ubc-1)	0.013
17	WBGene00022554	DUX (vertebrate dual homeobox) Like(duxl-1)	0.0129
18	WBGene00022112	hypothetical protein(Y71F9AL.7)	0.0128
19	WBGene00005018	Cuticle collagen 1(sqt-3)	0.0123
20	WBGene00008922	hypothetical protein(F17C11.11)	0.0106
21	WBGene00003093	LYSozyme(lys-4)	0.0103
22	WBGene00022473	Bromodomain-containing protein bet-1(bet-1)	0.0102
23	WBGene00000535	Cystatin(cpi-1)	0.01
24	WBGene00018958	Carboxylic ester hydrolase(F56C11.6)	0.0089
25	WBGene00021977	hypothetical protein(Y58A7A.3)	0.0081
26	WBGene00004509	RNA-dependent RNA polymerase Family(rrf-2)	0.0078
27	WBGene00016121	hypothetical protein(C25H3.12)	0.0077
28	WBGene00003474	Metallothionein-2(mtl-2)	0.0077
29	WBGene00016862	Carboxylic ester hydrolase(C52A10.1)	0.0076
30	WBGene00014199	hypothetical protein(ZK1053.4)	0.0076
31	WBGene00004249	PDGF/VEGF growth factor related(pvf-1)	0.0075
32	WBGene00009948	Serine/threonine-protein phosphatase(F52H3.6)	0.0066
33	WBGene00011383	hypothetical protein(T02E9.5)	0.0062
34	WBGene00000373	CYtochrome P450 family(cyp-14A5)	0.0058
35	WBGene00021121	hypothetical protein(W09G12.7)	-0.0051
36	WBGene00012961	hypothetical protein(Y47H10A.5)	-0.0055
37	WBGene00003091	LYSozyme(lys-2)	-0.0056
38	WBGene00018138	Folate-like transporter 2(folt-2)	-0.0059
39	WBGene00008378	hypothetical protein(D1054.11)	-0.0073
40	WBGene00004986	SaPosin-like Protein family(spp-1)	-0.0075
41	WBGene00013699	hypothetical protein(Y106G6D.2)	-0.0078
42	WBGene00007400	Protein BUD31 homolog(C07A9.2)	-0.0078
43	WBGene00011801	hypothetical protein(T16G1.7)	-0.0089
44	WBGene00006724	Probable ubiquitin carboxyl-terminal hydrolase ubh-4(ubh-4)	-0.0097
45	WBGene00020182	UDP-GlucuronosylTransferase(ugt-53)	-0.0104
46	WBGene00007107	Probable prefoldin subunit 4(pfd-4)	-0.0108
47	WBGene00009049	hypothetical protein(F22B8.7)	-0.0117
48	WBGene00016845	hypothetical protein(C50F7.5)	-0.0123
49	WBGene00009048	CystaTHionine gamma lyase(cth-1)	-0.0125
50	WBGene00001104	Delta-like protein(dsl-2)	-0.0144
51	WBGene00021503	Carboxypeptidase(ctsa-2)	-0.0151
52	WBGene00010808	Suppressor of Ectopic P granules in Autophagy mutant(sepa-1)	-0.0158
53	WBGene00000556	CaeNaCin (Caenorhabditis bacteriocin)(cnc-2)	-0.0172
54	WBGene00013238	TRanslocon-Associated Protein(trap-4)	-0.0174
55	WBGene00020801	hypothetical protein(T25D10.4)	-0.0175
56	WBGene00014138	C-type LECtin(clec-186)	-0.0176
57	WBGene00016332	hypothetical protein(C32F10.4)	-0.019
58	WBGene00022245	ACid Phosphatase family(acp-6)	-0.0196
59	WBGene00000664	COLlagen(col-89)	-0.0198
60	WBGene00009824	Glycerol-3-phosphate dehydrogenase [NAD(+)](gpdh-1)	-0.0202
61	WBGene00008338	RNA polymerase II-associated factor 1 homolog(pafo-1)	-0.021
62	WBGene00017969	Uncharacterized serine carboxypeptidase F32A5.3(F32A5.3)	-0.0242
63	WBGene00013347	hypothetical protein(Y59A8B.10)	-0.0263
64	WBGene00016217	hypothetical protein(C29F9.2)	-0.0276
65	WBGene00001395	Delta(6)-fatty-acid desaturase fat-3(fat-3)	-0.0304
66	WBGene00021725	BTB and MATH domain containing(bath-9)	-0.0351
67	WBGene00001692	GRounDhog (hedgehog-like family)(grd-3)	-0.0357
68	WBGene00004048	Plexin-2(plx-2)	-0.0376
69	WBGene00017010	hypothetical protein(D1007.15)	-0.0419
70	WBGene00017659	hypothetical protein(F21C10.10)	-0.0445
