# Supplementary material for: A universal transcriptomic signature of age reveals the temporal scaling of Caenorhabditis elegans aging trajectories
Source: Sci Rep. 2019 May 14;9:7368. doi: 10.1038/s41598-019-43075-z (PMC6517414; doi:10.1038/s41598-019-43075-z)
Supplement: Supplementary file 9 — Dataset 9 [file 41598_2019_43075_MOESM9_ESM.zip]

Archive with 3 entries (2 files):
- MetaWorm_dataset_for_paper.csv
- __MACOSX/
- __MACOSX/._MetaWorm_dataset_for_paper.csv
